# Supplementary material for: Efficient inference, training, and fine-tuning of protein language models
Source: iScience. 2025 Sep 3;28(10):113495. doi: 10.1016/j.isci.2025.113495 (PMC12481099; doi:10.1016/j.isci.2025.113495)
Supplement: Table S1. Memory usage for inference with original and efficient ESM2 implementations [file mmc2.xlsx]

## Sheet: Table S1
Model Size	Sequence Length	Quantization	Memory (GB)	Efficient
8M	100	bf16	0.0301938	TRUE
8M	200	bf16	0.0389419	TRUE
8M	300	bf16	0.0509092	TRUE
8M	400	bf16	0.061082	TRUE
8M	500	bf16	0.0726982	TRUE
8M	600	bf16	0.0829395	TRUE
8M	700	bf16	0.0947842	TRUE
8M	800	bf16	0.105102	TRUE
8M	900	bf16	0.115687	TRUE
8M	1000	bf16	0.126788	TRUE
8M	1100	bf16	0.1352	TRUE
8M	1200	bf16	0.150885	TRUE
8M	1300	bf16	0.156113	TRUE
8M	1400	bf16	0.173095	TRUE
8M	1500	bf16	0.179378	TRUE
8M	1600	bf16	0.191752	TRUE
8M	1700	bf16	0.200271	TRUE
8M	1800	bf16	0.213268	TRUE
8M	1900	bf16	0.221483	TRUE
8M	2000	bf16	0.235529	TRUE
8M	2100	bf16	0.244871	TRUE
8M	2200	bf16	0.254147	TRUE
8M	2300	bf16	0.265458	TRUE
8M	2400	bf16	0.276146	TRUE
8M	2500	bf16	0.28771	TRUE
8M	2600	bf16	0.298419	TRUE
8M	2700	bf16	0.307362	TRUE
8M	2800	bf16	0.3202	TRUE
8M	2900	bf16	0.331716	TRUE
8M	3000	bf16	0.342233	TRUE
8M	3100	bf16	0.351588	TRUE
8M	3200	bf16	0.364431	TRUE
8M	3300	bf16	0.372768	TRUE
8M	3400	bf16	0.386536	TRUE
8M	3500	bf16	0.393775	TRUE
8M	100	8bit	0.0221348	TRUE
8M	200	8bit	0.0467808	TRUE
8M	300	8bit	0.0679106	TRUE
8M	400	8bit	0.0881743	TRUE
8M	500	8bit	0.108464	TRUE
8M	600	8bit	0.128116	TRUE
8M	700	8bit	0.148304	TRUE
8M	800	8bit	0.168436	TRUE
8M	900	8bit	0.187345	TRUE
8M	1000	8bit	0.208134	TRUE
8M	1100	8bit	0.225613	TRUE
8M	1200	8bit	0.253688	TRUE
8M	1300	8bit	0.264149	TRUE
8M	1400	8bit	0.292957	TRUE
8M	1500	8bit	0.307816	TRUE
8M	1600	8bit	0.328997	TRUE
8M	1700	8bit	0.346312	TRUE
8M	1800	8bit	0.368919	TRUE
8M	1900	8bit	0.385784	TRUE
8M	2000	8bit	0.410371	TRUE
8M	2100	8bit	0.430241	TRUE
8M	2200	8bit	0.446672	TRUE
8M	2300	8bit	0.468514	TRUE
8M	2400	8bit	0.487607	TRUE
8M	2500	8bit	0.509011	TRUE
8M	2600	8bit	0.529018	TRUE
8M	2700	8bit	0.545439	TRUE
8M	2800	8bit	0.569449	TRUE
8M	2900	8bit	0.590957	TRUE
8M	3000	8bit	0.609151	TRUE
8M	3100	8bit	0.627693	TRUE
8M	3200	8bit	0.651863	TRUE
8M	3300	8bit	0.668186	TRUE
8M	3400	8bit	0.691863	TRUE
8M	3500	8bit	0.706016	TRUE
8M	100	4bit	0.0198291	TRUE
8M	200	4bit	0.0285718	TRUE
8M	300	4bit	0.0405391	TRUE
8M	400	4bit	0.0507119	TRUE
8M	500	4bit	0.0623281	TRUE
8M	600	4bit	0.0725693	TRUE
8M	700	4bit	0.0844141	TRUE
8M	800	4bit	0.0947319	TRUE
8M	900	4bit	0.105317	TRUE
8M	1000	4bit	0.116417	TRUE
8M	1100	4bit	0.12483	TRUE
8M	1200	4bit	0.140515	TRUE
8M	1300	4bit	0.145743	TRUE
8M	1400	4bit	0.162725	TRUE
8M	1500	4bit	0.169008	TRUE
8M	1600	4bit	0.181382	TRUE
8M	1700	4bit	0.1899	TRUE
8M	1800	4bit	0.202897	TRUE
8M	1900	4bit	0.211113	TRUE
8M	2000	4bit	0.225159	TRUE
8M	2100	4bit	0.234501	TRUE
8M	2200	4bit	0.243777	TRUE
8M	2300	4bit	0.255087	TRUE
8M	2400	4bit	0.265776	TRUE
8M	2500	4bit	0.27734	TRUE
8M	2600	4bit	0.288049	TRUE
8M	2700	4bit	0.296992	TRUE
8M	2800	4bit	0.30983	TRUE
8M	2900	4bit	0.321346	TRUE
8M	3000	4bit	0.331863	TRUE
8M	3100	4bit	0.341218	TRUE
8M	3200	4bit	0.354061	TRUE
8M	3300	4bit	0.362398	TRUE
8M	3400	4bit	0.376166	TRUE
8M	3500	4bit	0.383405	TRUE
35M	100	bf16	0.0849517	TRUE
35M	200	bf16	0.0997495	TRUE
35M	300	bf16	0.117617	TRUE
35M	400	bf16	0.131266	TRUE
35M	500	bf16	0.148327	TRUE
35M	600	bf16	0.163606	TRUE
35M	700	bf16	0.179822	TRUE
35M	800	bf16	0.194834	TRUE
35M	900	bf16	0.211314	TRUE
35M	1000	bf16	0.228106	TRUE
35M	1100	bf16	0.246256	TRUE
35M	1200	bf16	0.264868	TRUE
35M	1300	bf16	0.274008	TRUE
35M	1400	bf16	0.294394	TRUE
35M	1500	bf16	0.312584	TRUE
35M	1600	bf16	0.323335	TRUE
35M	1700	bf16	0.340299	TRUE
35M	1800	bf16	0.356314	TRUE
35M	1900	bf16	0.375079	TRUE
35M	2000	bf16	0.38883	TRUE
35M	2100	bf16	0.407265	TRUE
35M	2200	bf16	0.422488	TRUE
35M	2300	bf16	0.438067	TRUE
35M	2400	bf16	0.454226	TRUE
35M	2500	bf16	0.471581	TRUE
35M	2600	bf16	0.489465	TRUE
35M	2700	bf16	0.500316	TRUE
35M	2800	bf16	0.518298	TRUE
35M	2900	bf16	0.537643	TRUE
35M	3000	bf16	0.553511	TRUE
35M	3100	bf16	0.566739	TRUE
35M	3200	bf16	0.586761	TRUE
35M	3300	bf16	0.599505	TRUE
35M	3400	bf16	0.622121	TRUE
35M	3500	bf16	0.631078	TRUE
35M	100	8bit	0.0745737	TRUE
35M	200	8bit	0.114629	TRUE
35M	300	8bit	0.163831	TRUE
35M	400	8bit	0.211341	TRUE
35M	500	8bit	0.261188	TRUE
35M	600	8bit	0.304242	TRUE
35M	700	8bit	0.352424	TRUE
35M	800	8bit	0.398426	TRUE
35M	900	8bit	0.446729	TRUE
35M	1000	8bit	0.496065	TRUE
35M	1100	8bit	0.540953	TRUE
35M	1200	8bit	0.598983	TRUE
35M	1300	8bit	0.63457	TRUE
35M	1400	8bit	0.691235	TRUE
35M	1500	8bit	0.736316	TRUE
35M	1600	8bit	0.777406	TRUE
35M	1700	8bit	0.829184	TRUE
35M	1800	8bit	0.872804	TRUE
35M	1900	8bit	0.923318	TRUE
35M	2000	8bit	0.970451	TRUE
35M	2100	8bit	1.02503	TRUE
35M	2200	8bit	1.06127	TRUE
35M	2300	8bit	1.11466	TRUE
35M	2400	8bit	1.15806	TRUE
35M	2500	8bit	1.21323	TRUE
35M	2600	8bit	1.26245	TRUE
35M	2700	8bit	1.29861	TRUE
35M	2800	8bit	1.35099	TRUE
35M	2900	8bit	1.40771	TRUE
35M	3000	8bit	1.45079	TRUE
35M	3100	8bit	1.49422	TRUE
35M	3200	8bit	1.54705	TRUE
35M	3300	8bit	1.58689	TRUE
35M	3400	8bit	1.64709	TRUE
35M	3500	8bit	1.67803	TRUE
35M	100	4bit	0.0371675	TRUE
35M	200	4bit	0.0513506	TRUE
35M	300	4bit	0.068958	TRUE
35M	400	4bit	0.0836489	TRUE
35M	500	4bit	0.100123	TRUE
35M	600	4bit	0.115429	TRUE
35M	700	4bit	0.131667	TRUE
35M	800	4bit	0.146679	TRUE
35M	900	4bit	0.163159	TRUE
35M	1000	4bit	0.179951	TRUE
35M	1100	4bit	0.198101	TRUE
35M	1200	4bit	0.216712	TRUE
35M	1300	4bit	0.225853	TRUE
35M	1400	4bit	0.246239	TRUE
35M	1500	4bit	0.264429	TRUE
35M	1600	4bit	0.27518	TRUE
35M	1700	4bit	0.292144	TRUE
35M	1800	4bit	0.308159	TRUE
35M	1900	4bit	0.326923	TRUE
35M	2000	4bit	0.340674	TRUE
35M	2100	4bit	0.359109	TRUE
35M	2200	4bit	0.374333	TRUE
35M	2300	4bit	0.389912	TRUE
35M	2400	4bit	0.406071	TRUE
35M	2500	4bit	0.423426	TRUE
35M	2600	4bit	0.44131	TRUE
35M	2700	4bit	0.452161	TRUE
35M	2800	4bit	0.470143	TRUE
35M	2900	4bit	0.489488	TRUE
35M	3000	4bit	0.505355	TRUE
35M	3100	4bit	0.518584	TRUE
35M	3200	4bit	0.538606	TRUE
35M	3300	4bit	0.55135	TRUE
35M	3400	4bit	0.573965	TRUE
35M	3500	4bit	0.582923	TRUE
150M	100	bf16	0.306324	TRUE
150M	200	bf16	0.324008	TRUE
150M	300	bf16	0.347714	TRUE
150M	400	bf16	0.369244	TRUE
150M	500	bf16	0.391518	TRUE
150M	600	bf16	0.41242	TRUE
150M	700	bf16	0.432197	TRUE
150M	800	bf16	0.452941	TRUE
150M	900	bf16	0.474592	TRUE
150M	1000	bf16	0.497218	TRUE
150M	1100	bf16	0.518282	TRUE
150M	1200	bf16	0.545558	TRUE
150M	1300	bf16	0.55962	TRUE
150M	1400	bf16	0.585482	TRUE
150M	1500	bf16	0.607122	TRUE
150M	1600	bf16	0.625671	TRUE
150M	1700	bf16	0.648409	TRUE
150M	1800	bf16	0.668505	TRUE
150M	1900	bf16	0.691067	TRUE
150M	2000	bf16	0.713398	TRUE
150M	2100	bf16	0.739968	TRUE
150M	2200	bf16	0.757167	TRUE
150M	2300	bf16	0.779501	TRUE
150M	2400	bf16	0.79944	TRUE
150M	2500	bf16	0.824252	TRUE
150M	2600	bf16	0.84604	TRUE
150M	2700	bf16	0.863893	TRUE
150M	2800	bf16	0.887513	TRUE
150M	2900	bf16	0.912752	TRUE
150M	3000	bf16	0.931619	TRUE
150M	3100	bf16	0.952742	TRUE
150M	3200	bf16	0.976685	TRUE
150M	3300	bf16	0.996942	TRUE
150M	3400	bf16	1.02119	TRUE
150M	3500	bf16	1.03758	TRUE
150M	100	8bit	0.175891	TRUE
150M	200	8bit	0.215435	TRUE
150M	300	8bit	0.258049	TRUE
150M	400	8bit	0.298526	TRUE
150M	500	8bit	0.339523	TRUE
150M	600	8bit	0.377769	TRUE
150M	700	8bit	0.416054	TRUE
150M	800	8bit	0.454344	TRUE
150M	900	8bit	0.494498	TRUE
150M	1000	8bit	0.536496	TRUE
150M	1100	8bit	0.575686	TRUE
150M	1200	8bit	0.625767	TRUE
150M	1300	8bit	0.652715	TRUE
150M	1400	8bit	0.701765	TRUE
150M	1500	8bit	0.740551	TRUE
150M	1600	8bit	0.777567	TRUE
150M	1700	8bit	0.817523	TRUE
150M	1800	8bit	0.856344	TRUE
150M	1900	8bit	0.896197	TRUE
150M	2000	8bit	0.939604	TRUE
150M	2100	8bit	0.985352	TRUE
150M	2200	8bit	1.01732	TRUE
150M	2300	8bit	1.0604	TRUE
150M	2400	8bit	1.09718	TRUE
150M	2500	8bit	1.14335	TRUE
150M	2600	8bit	1.18277	TRUE
150M	2700	8bit	1.21704	TRUE
150M	2800	8bit	1.26124	TRUE
150M	2900	8bit	1.3077	TRUE
150M	3000	8bit	1.3423	TRUE
150M	3100	8bit	1.38191	TRUE
150M	3200	8bit	1.42645	TRUE
150M	3300	8bit	1.4626	TRUE
150M	3400	8bit	1.50897	TRUE
150M	3500	8bit	1.53944	TRUE
150M	100	4bit	0.0986367	TRUE
150M	200	4bit	0.115562	TRUE
150M	300	4bit	0.139268	TRUE
150M	400	4bit	0.160798	TRUE
150M	500	4bit	0.183071	TRUE
150M	600	4bit	0.203974	TRUE
150M	700	4bit	0.223751	TRUE
150M	800	4bit	0.244495	TRUE
150M	900	4bit	0.266146	TRUE
150M	1000	4bit	0.288772	TRUE
150M	1100	4bit	0.309835	TRUE
150M	1200	4bit	0.337112	TRUE
150M	1300	4bit	0.351173	TRUE
150M	1400	4bit	0.377036	TRUE
150M	1500	4bit	0.398675	TRUE
150M	1600	4bit	0.417225	TRUE
150M	1700	4bit	0.439962	TRUE
150M	1800	4bit	0.460059	TRUE
150M	1900	4bit	0.482621	TRUE
150M	2000	4bit	0.504952	TRUE
150M	2100	4bit	0.531521	TRUE
150M	2200	4bit	0.548721	TRUE
150M	2300	4bit	0.571055	TRUE
150M	2400	4bit	0.590994	TRUE
150M	2500	4bit	0.615806	TRUE
150M	2600	4bit	0.637593	TRUE
150M	2700	4bit	0.655447	TRUE
150M	2800	4bit	0.679067	TRUE
150M	2900	4bit	0.704306	TRUE
150M	3000	4bit	0.723172	TRUE
150M	3100	4bit	0.744295	TRUE
150M	3200	4bit	0.768238	TRUE
150M	3300	4bit	0.788496	TRUE
150M	3400	4bit	0.812739	TRUE
150M	3500	4bit	0.829133	TRUE
650M	100	bf16	1.28258	TRUE
650M	200	bf16	1.31673	TRUE
650M	300	bf16	1.36209	TRUE
650M	400	bf16	1.40558	TRUE
650M	500	bf16	1.44999	TRUE
650M	600	bf16	1.49084	TRUE
650M	700	bf16	1.53437	TRUE
650M	800	bf16	1.57596	TRUE
650M	900	bf16	1.61948	TRUE
650M	1000	bf16	1.66459	TRUE
650M	1100	bf16	1.70504	TRUE
650M	1200	bf16	1.75665	TRUE
650M	1300	bf16	1.78865	TRUE
650M	1400	bf16	1.84137	TRUE
650M	1500	bf16	1.88279	TRUE
650M	1600	bf16	1.92162	TRUE
650M	1700	bf16	1.96634	TRUE
650M	1800	bf16	2.00559	TRUE
650M	1900	bf16	2.0507	TRUE
650M	2000	bf16	2.0954	TRUE
650M	2100	bf16	2.14478	TRUE
650M	2200	bf16	2.17972	TRUE
650M	2300	bf16	2.22764	TRUE
650M	2400	bf16	2.26767	TRUE
650M	2500	bf16	2.31713	TRUE
650M	2600	bf16	2.35854	TRUE
650M	2700	bf16	2.39441	TRUE
650M	2800	bf16	2.44522	TRUE
650M	2900	bf16	2.49417	TRUE
650M	3000	bf16	2.53192	TRUE
650M	3100	bf16	2.5722	TRUE
650M	3200	bf16	2.62301	TRUE
650M	3300	bf16	2.65654	TRUE
650M	3400	bf16	2.71188	TRUE
650M	3500	bf16	2.74015	TRUE
650M	100	8bit	0.690488	TRUE
650M	200	8bit	0.758102	TRUE
650M	300	8bit	0.841133	TRUE
650M	400	8bit	0.921836	TRUE
650M	500	8bit	1.00465	TRUE
650M	600	8bit	1.07971	TRUE
650M	700	8bit	1.16039	TRUE
650M	800	8bit	1.23786	TRUE
650M	900	8bit	1.31796	TRUE
650M	1000	8bit	1.40249	TRUE
650M	1100	8bit	1.47609	TRUE
650M	1200	8bit	1.5728	TRUE
650M	1300	8bit	1.63256	TRUE
650M	1400	8bit	1.72965	TRUE
650M	1500	8bit	1.80587	TRUE
650M	1600	8bit	1.87769	TRUE
650M	1700	8bit	1.96227	TRUE
650M	1800	8bit	2.03496	TRUE
650M	1900	8bit	2.11864	TRUE
650M	2000	8bit	2.20158	TRUE
650M	2100	8bit	2.29322	TRUE
650M	2200	8bit	2.3581	TRUE
650M	2300	8bit	2.44598	TRUE
650M	2400	8bit	2.52133	TRUE
650M	2500	8bit	2.61297	TRUE
650M	2600	8bit	2.6901	TRUE
650M	2700	8bit	2.75732	TRUE
650M	2800	8bit	2.84949	TRUE
650M	2900	8bit	2.94027	TRUE
650M	3000	8bit	3.01174	TRUE
650M	3100	8bit	3.08714	TRUE
650M	3200	8bit	3.18077	TRUE
650M	3300	8bit	3.24405	TRUE
650M	3400	8bit	3.34565	TRUE
650M	3500	8bit	3.39956	TRUE
650M	100	4bit	0.377093	TRUE
650M	200	4bit	0.399781	TRUE
650M	300	4bit	0.444022	TRUE
650M	400	4bit	0.487506	TRUE
650M	500	4bit	0.53192	TRUE
650M	600	4bit	0.572775	TRUE
650M	700	4bit	0.616299	TRUE
650M	800	4bit	0.657889	TRUE
650M	900	4bit	0.701415	TRUE
650M	1000	4bit	0.746521	TRUE
650M	1100	4bit	0.78697	TRUE
650M	1200	4bit	0.838583	TRUE
650M	1300	4bit	0.87058	TRUE
650M	1400	4bit	0.923301	TRUE
650M	1500	4bit	0.964723	TRUE
650M	1600	4bit	1.00355	TRUE
650M	1700	4bit	1.04827	TRUE
650M	1800	4bit	1.08752	TRUE
650M	1900	4bit	1.13263	TRUE
650M	2000	4bit	1.17733	TRUE
650M	2100	4bit	1.22671	TRUE
650M	2200	4bit	1.26165	TRUE
650M	2300	4bit	1.30957	TRUE
650M	2400	4bit	1.3496	TRUE
650M	2500	4bit	1.39906	TRUE
650M	2600	4bit	1.44048	TRUE
650M	2700	4bit	1.47634	TRUE
650M	2800	4bit	1.52715	TRUE
650M	2900	4bit	1.57611	TRUE
650M	3000	4bit	1.61385	TRUE
650M	3100	4bit	1.65413	TRUE
650M	3200	4bit	1.70494	TRUE
650M	3300	4bit	1.73847	TRUE
650M	3400	4bit	1.79381	TRUE
650M	3500	4bit	1.82208	TRUE
3B	100	bf16	5.48565	TRUE
3B	200	bf16	5.55592	TRUE
3B	300	bf16	5.6463	TRUE
3B	400	bf16	5.73289	TRUE
3B	500	bf16	5.82131	TRUE
3B	600	bf16	5.90264	TRUE
3B	700	bf16	5.98708	TRUE
3B	800	bf16	6.0699	TRUE
3B	900	bf16	6.15504	TRUE
3B	1000	bf16	6.2467	TRUE
3B	1100	bf16	6.32684	TRUE
3B	1200	bf16	6.43187	TRUE
3B	1300	bf16	6.49549	TRUE
3B	1400	bf16	6.59676	TRUE
3B	1500	bf16	6.68076	TRUE
3B	1600	bf16	6.75684	TRUE
3B	1700	bf16	6.8493	TRUE
3B	1800	bf16	6.92746	TRUE
3B	1900	bf16	7.01726	TRUE
3B	2000	bf16	7.10626	TRUE
3B	2100	bf16	7.20648	TRUE
3B	2200	bf16	7.27412	TRUE
3B	2300	bf16	7.36729	TRUE
3B	2400	bf16	7.44717	TRUE
3B	2500	bf16	7.54775	TRUE
3B	2600	bf16	7.63059	TRUE
3B	2700	bf16	7.70164	TRUE
3B	2800	bf16	7.797	TRUE
3B	2900	bf16	7.89741	TRUE
3B	3000	bf16	7.97251	TRUE
3B	3100	bf16	8.05555	TRUE
3B	3200	bf16	8.15432	TRUE
3B	3300	bf16	8.22511	TRUE
3B	3400	bf16	8.33134	TRUE
3B	3500	bf16	8.38986	TRUE
3B	100	8bit	2.96837	TRUE
3B	200	8bit	3.07748	TRUE
3B	300	8bit	3.24573	TRUE
3B	400	8bit	3.40612	TRUE
3B	500	8bit	3.56942	TRUE
3B	600	8bit	3.72225	TRUE
3B	700	8bit	3.87974	TRUE
3B	800	8bit	4.03326	TRUE
3B	900	8bit	4.19335	TRUE
3B	1000	8bit	4.36158	TRUE
3B	1100	8bit	4.51089	TRUE
3B	1200	8bit	4.70573	TRUE
3B	1300	8bit	4.82208	TRUE
3B	1400	8bit	5.0139	TRUE
3B	1500	8bit	5.16884	TRUE
3B	1600	8bit	5.30953	TRUE
3B	1700	8bit	5.47975	TRUE
3B	1800	8bit	5.62675	TRUE
3B	1900	8bit	5.7937	TRUE
3B	2000	8bit	5.95981	TRUE
3B	2100	8bit	6.14483	TRUE
3B	2200	8bit	6.27183	TRUE
3B	2300	8bit	6.44474	TRUE
3B	2400	8bit	6.59397	TRUE
3B	2500	8bit	6.77993	TRUE
3B	2600	8bit	6.9342	TRUE
3B	2700	8bit	7.06595	TRUE
3B	2800	8bit	7.24465	TRUE
3B	2900	8bit	7.43093	TRUE
3B	3000	8bit	7.5711	TRUE
3B	3100	8bit	7.7239	TRUE
3B	3200	8bit	7.90725	TRUE
3B	3300	8bit	8.03907	TRUE
3B	3400	8bit	8.23654	TRUE
3B	3500	8bit	8.34558	TRUE
3B	100	4bit	1.55686	TRUE
3B	200	4bit	1.60054	TRUE
3B	300	4bit	1.65879	TRUE
3B	400	4bit	1.72611	TRUE
3B	500	4bit	1.81459	TRUE
3B	600	4bit	1.89659	TRUE
3B	700	4bit	1.98022	TRUE
3B	800	4bit	2.06304	TRUE
3B	900	4bit	2.14818	TRUE
3B	1000	4bit	2.23983	TRUE
3B	1100	4bit	2.32035	TRUE
3B	1200	4bit	2.42599	TRUE
3B	1300	4bit	2.48863	TRUE
3B	1400	4bit	2.5899	TRUE
3B	1500	4bit	2.67427	TRUE
3B	1600	4bit	2.74998	TRUE
3B	1700	4bit	2.84244	TRUE
3B	1800	4bit	2.9206	TRUE
3B	1900	4bit	3.0104	TRUE
3B	2000	4bit	3.0994	TRUE
3B	2100	4bit	3.20055	TRUE
3B	2200	4bit	3.26806	TRUE
3B	2300	4bit	3.36071	TRUE
3B	2400	4bit	3.44031	TRUE
3B	2500	4bit	3.54089	TRUE
3B	2600	4bit	3.62427	TRUE
3B	2700	4bit	3.69483	TRUE
3B	2800	4bit	3.79014	TRUE
3B	2900	4bit	3.8909	TRUE
3B	3000	4bit	3.96564	TRUE
3B	3100	4bit	4.04869	TRUE
3B	3200	4bit	4.14746	TRUE
3B	3300	4bit	4.21906	TRUE
3B	3400	4bit	4.32448	TRUE
3B	3500	4bit	4.383	TRUE
15B	100	bf16	28.9901	TRUE
15B	200	bf16	29.1307	TRUE
15B	300	bf16	29.3132	TRUE
15B	400	bf16	29.4852	TRUE
15B	500	bf16	29.66	TRUE
15B	600	bf16	29.823	TRUE
15B	700	bf16	29.9948	TRUE
15B	800	bf16	30.1582	TRUE
15B	900	bf16	30.3323	TRUE
15B	1000	bf16	30.5114	TRUE
15B	1100	bf16	30.6769	TRUE
15B	1200	bf16	30.8814	TRUE
15B	1300	bf16	31.0101	TRUE
15B	1400	bf16	31.2156	TRUE
15B	1500	bf16	31.3859	TRUE
15B	1600	bf16	31.5381	TRUE
15B	1700	bf16	31.7186	TRUE
15B	1800	bf16	31.8781	TRUE
15B	1900	bf16	32.0579	TRUE
15B	2000	bf16	32.2376	TRUE
15B	2100	bf16	32.4332	TRUE
15B	2200	bf16	32.5701	TRUE
15B	2300	bf16	32.7596	TRUE
15B	2400	bf16	32.9192	TRUE
15B	2500	bf16	33.1205	TRUE
15B	2600	bf16	33.2843	TRUE
15B	2700	bf16	33.4288	TRUE
15B	2800	bf16	33.6214	TRUE
15B	2900	bf16	33.8226	TRUE
15B	3000	bf16	33.9714	TRUE
15B	3100	bf16	34.1377	TRUE
15B	3200	bf16	34.3328	TRUE
15B	3300	bf16	34.4751	TRUE
15B	3400	bf16	34.6877	TRUE
15B	3500	bf16	34.8079	TRUE
15B	100	8bit	14.806	TRUE
15B	200	8bit	14.9707	TRUE
15B	300	8bit	15.3097	TRUE
15B	400	8bit	15.6294	TRUE
15B	500	8bit	15.9556	TRUE
15B	600	8bit	16.2596	TRUE
15B	700	8bit	16.5756	TRUE
15B	800	8bit	16.8808	TRUE
15B	900	8bit	17.2028	TRUE
15B	1000	8bit	17.5368	TRUE
15B	1100	8bit	17.8429	TRUE
15B	1200	8bit	18.2262	TRUE
15B	1300	8bit	18.4628	TRUE
15B	1400	8bit	18.8455	TRUE
15B	1500	8bit	19.1598	TRUE
15B	1600	8bit	19.4442	TRUE
15B	1700	8bit	19.779	TRUE
15B	1800	8bit	20.0757	TRUE
15B	1900	8bit	20.4099	TRUE
15B	2000	8bit	20.7423	TRUE
15B	2100	8bit	21.1098	TRUE
15B	2200	8bit	21.3629	TRUE
15B	2300	8bit	21.7135	TRUE
15B	2400	8bit	22.0098	TRUE
15B	2500	8bit	22.3844	TRUE
15B	2600	8bit	22.6894	TRUE
15B	2700	8bit	22.9565	TRUE
15B	2800	8bit	23.3136	TRUE
15B	2900	8bit	23.6869	TRUE
15B	3000	8bit	23.9645	TRUE
15B	3100	8bit	24.2734	TRUE
15B	3200	8bit	24.6356	TRUE
15B	3300	8bit	24.902	TRUE
15B	3400	8bit	25.295	TRUE
15B	3500	8bit	25.5182	TRUE
15B	100	4bit	7.9757	TRUE
15B	200	4bit	8.06255	TRUE
15B	300	4bit	8.1793	TRUE
15B	400	4bit	8.29025	TRUE
15B	500	4bit	8.40228	TRUE
15B	600	4bit	8.5058	TRUE
15B	700	4bit	8.62384	TRUE
15B	800	4bit	8.78701	TRUE
15B	900	4bit	8.96118	TRUE
15B	1000	4bit	9.14024	TRUE
15B	1100	4bit	9.30579	TRUE
15B	1200	4bit	9.51022	TRUE
15B	1300	4bit	9.63898	TRUE
15B	1400	4bit	9.84445	TRUE
15B	1500	4bit	10.0147	TRUE
15B	1600	4bit	10.1669	TRUE
15B	1700	4bit	10.3474	TRUE
15B	1800	4bit	10.5069	TRUE
15B	1900	4bit	10.6868	TRUE
15B	2000	4bit	10.8664	TRUE
15B	2100	4bit	11.062	TRUE
15B	2200	4bit	11.1989	TRUE
15B	2300	4bit	11.3885	TRUE
15B	2400	4bit	11.5481	TRUE
15B	2500	4bit	11.7494	TRUE
15B	2600	4bit	11.9132	TRUE
15B	2700	4bit	12.0577	TRUE
15B	2800	4bit	12.2502	TRUE
15B	2900	4bit	12.4515	TRUE
15B	3000	4bit	12.6003	TRUE
15B	3100	4bit	12.7666	TRUE
15B	3200	4bit	12.9617	TRUE
15B	3300	4bit	13.104	TRUE
15B	3400	4bit	13.3166	TRUE
15B	3500	4bit	13.4367	TRUE
8M	100	bf16	0.0576919	FALSE
8M	200	bf16	0.143879	FALSE
8M	300	bf16	0.31472	FALSE
8M	400	bf16	0.528778	FALSE
8M	500	bf16	0.819837	FALSE
8M	600	bf16	1.15442	FALSE
8M	700	bf16	1.56824	FALSE
8M	800	bf16	1.9753	FALSE
8M	900	bf16	2.55865	FALSE
8M	1000	bf16	3.11963	FALSE
8M	1100	bf16	3.73915	FALSE
8M	1200	bf16	4.5287	FALSE
8M	1300	bf16	5.30465	FALSE
8M	1400	bf16	6.09258	FALSE
8M	1500	bf16	7.04178	FALSE
8M	1600	bf16	7.99591	FALSE
8M	1700	bf16	9.01455	FALSE
8M	1800	bf16	9.97883	FALSE
8M	1900	bf16	11.1259	FALSE
8M	2000	bf16	12.4156	FALSE
8M	2100	bf16	13.7068	FALSE
8M	2200	bf16	14.9853	FALSE
8M	2300	bf16	16.4576	FALSE
8M	2400	bf16	17.8089	FALSE
8M	2500	bf16	19.3963	FALSE
8M	2600	bf16	20.7184	FALSE
8M	2700	bf16	22.5926	FALSE
8M	2800	bf16	24.2944	FALSE
8M	2900	bf16	26.0517	FALSE
8M	3000	bf16	27.8985	FALSE
8M	3100	bf16	29.7582	FALSE
8M	3200	bf16	31.7466	FALSE
8M	3300	bf16	33.4664	FALSE
8M	3400	bf16	35.6802	FALSE
8M	3500	bf16	37.9538	FALSE
35M	100	bf16	0.112778	FALSE
35M	200	bf16	0.20228	FALSE
35M	300	bf16	0.376316	FALSE
35M	400	bf16	0.591399	FALSE
35M	500	bf16	0.885484	FALSE
35M	600	bf16	1.22319	FALSE
35M	700	bf16	1.6397	FALSE
35M	800	bf16	2.05095	FALSE
35M	900	bf16	2.63896	FALSE
35M	1000	bf16	3.19642	FALSE
35M	1100	bf16	3.82028	FALSE
35M	1200	bf16	4.61339	FALSE
35M	1300	bf16	5.39562	FALSE
35M	1400	bf16	6.17931	FALSE
35M	1500	bf16	7.13313	FALSE
35M	1600	bf16	8.09063	FALSE
35M	1700	bf16	9.11084	FALSE
35M	1800	bf16	10.0747	FALSE
35M	1900	bf16	11.2286	FALSE
35M	2000	bf16	12.5206	FALSE
35M	2100	bf16	13.8132	FALSE
35M	2200	bf16	15.0912	FALSE
35M	2300	bf16	16.5705	FALSE
35M	2400	bf16	17.9242	FALSE
35M	2500	bf16	19.5127	FALSE
35M	2600	bf16	20.8338	FALSE
35M	2700	bf16	22.7164	FALSE
35M	2800	bf16	24.415	FALSE
35M	2900	bf16	26.1782	FALSE
35M	3000	bf16	28.0242	FALSE
35M	3100	bf16	29.8928	FALSE
35M	3200	bf16	31.8769	FALSE
35M	3300	bf16	33.6026	FALSE
35M	3400	bf16	35.8162	FALSE
35M	3500	bf16	38.099	FALSE
150M	100	bf16	0.329634	FALSE
150M	200	bf16	0.422149	FALSE
150M	300	bf16	0.598567	FALSE
150M	400	bf16	0.817664	FALSE
150M	500	bf16	1.11372	FALSE
150M	600	bf16	1.45368	FALSE
150M	700	bf16	1.87343	FALSE
150M	800	bf16	2.28772	FALSE
150M	900	bf16	2.87601	FALSE
150M	1000	bf16	3.44091	FALSE
150M	1100	bf16	4.06782	FALSE
150M	1200	bf16	4.86123	FALSE
150M	1300	bf16	5.6437	FALSE
150M	1400	bf16	6.43547	FALSE
150M	1500	bf16	7.39173	FALSE
150M	1600	bf16	8.34947	FALSE
150M	1700	bf16	9.37543	FALSE
150M	1800	bf16	10.3377	FALSE
150M	1900	bf16	11.4927	FALSE
150M	2000	bf16	12.7905	FALSE
150M	2100	bf16	14.0845	FALSE
150M	2200	bf16	15.3652	FALSE
150M	2300	bf16	16.8458	FALSE
150M	2400	bf16	18.1989	FALSE
150M	2500	bf16	19.7949	FALSE
150M	2600	bf16	21.1174	FALSE
150M	2700	bf16	23.0015	FALSE
150M	2800	bf16	24.7052	FALSE
150M	2900	bf16	26.4711	FALSE
150M	3000	bf16	28.3195	FALSE
150M	3100	bf16	30.188	FALSE
150M	3200	bf16	32.1779	FALSE
150M	3300	bf16	33.9059	FALSE
150M	3400	bf16	36.121	FALSE
150M	3500	bf16	38.4045	FALSE
650M	100	bf16	1.34183	FALSE
650M	200	bf16	1.41601	FALSE
650M	300	bf16	1.60646	FALSE
650M	400	bf16	1.83449	FALSE
650M	500	bf16	2.1422	FALSE
650M	600	bf16	2.49306	FALSE
650M	700	bf16	2.92289	FALSE
650M	800	bf16	3.34022	FALSE
650M	900	bf16	3.9451	FALSE
650M	1000	bf16	4.51456	FALSE
650M	1100	bf16	5.15064	FALSE
650M	1200	bf16	5.95622	FALSE
650M	1300	bf16	6.74902	FALSE
650M	1400	bf16	7.5492	FALSE
650M	1500	bf16	8.51665	FALSE
650M	1600	bf16	9.48415	FALSE
650M	1700	bf16	10.5201	FALSE
650M	1800	bf16	11.496	FALSE
650M	1900	bf16	12.6616	FALSE
650M	2000	bf16	13.9645	FALSE
650M	2100	bf16	15.2739	FALSE
650M	2200	bf16	16.5656	FALSE
650M	2300	bf16	18.0564	FALSE
650M	2400	bf16	19.4208	FALSE
650M	2500	bf16	21.027	FALSE
650M	2600	bf16	22.3562	FALSE
650M	2700	bf16	24.2551	FALSE
650M	2800	bf16	25.9694	FALSE
650M	2900	bf16	27.746	FALSE
650M	3000	bf16	29.605	FALSE
650M	3100	bf16	31.4842	FALSE
650M	3200	bf16	33.4846	FALSE
650M	3300	bf16	35.2164	FALSE
650M	3400	bf16	37.4424	FALSE
650M	3500	bf16	39.7368	FALSE
3B	100	bf16	5.64057	FALSE
3B	200	bf16	5.79254	FALSE
3B	300	bf16	6.16705	FALSE
3B	400	bf16	6.62547	FALSE
3B	500	bf16	7.23391	FALSE
3B	600	bf16	7.93042	FALSE
3B	700	bf16	8.78048	FALSE
3B	800	bf16	9.62129	FALSE
3B	900	bf16	10.8136	FALSE
3B	1000	bf16	11.9547	FALSE
3B	1100	bf16	13.2227	FALSE
3B	1200	bf16	14.8246	FALSE
3B	1300	bf16	16.3996	FALSE
3B	1400	bf16	17.9919	FALSE
3B	1500	bf16	19.9185	FALSE
3B	1600	bf16	21.8435	FALSE
3B	1700	bf16	23.9026	FALSE
3B	1800	bf16	25.8437	FALSE
3B	1900	bf16	28.1634	FALSE
3B	2000	bf16	30.7556	FALSE
3B	2100	bf16	33.3592	FALSE
3B	2200	bf16	35.9293	FALSE
3B	2300	bf16	38.8938	FALSE
3B	2400	bf16	41.6121	FALSE
3B	2500	bf16	44.8052	FALSE
3B	2600	bf16	47.4538	FALSE
3B	2700	bf16	51.2253	FALSE
3B	2800	bf16	54.6366	FALSE
3B	2900	bf16	58.1693	FALSE
15B	100	bf16	29.1555	FALSE
15B	200	bf16	29.4378	FALSE
15B	300	bf16	29.7648	FALSE
15B	400	bf16	30.1509	FALSE
15B	500	bf16	30.8014	FALSE
15B	600	bf16	31.5436	FALSE
15B	700	bf16	32.4368	FALSE
15B	800	bf16	33.3121	FALSE
15B	900	bf16	34.5474	FALSE
15B	1000	bf16	35.7287	FALSE
15B	1100	bf16	37.0297	FALSE
15B	1200	bf16	38.6817	FALSE
15B	1300	bf16	40.2978	FALSE
15B	1400	bf16	41.9269	FALSE
15B	1500	bf16	43.8927	FALSE
15B	1600	bf16	45.8565	FALSE
15B	1700	bf16	47.9629	FALSE
15B	1800	bf16	49.9394	FALSE
15B	1900	bf16	52.3006	FALSE
15B	2000	bf16	54.9345	FALSE
15B	2100	bf16	57.5795	FALSE
15B	2200	bf16	60.1858	FALSE
15B	2300	bf16	63.197	FALSE
15B	2400	bf16	65.947	FALSE
15B	2500	bf16	69.1837	FALSE
