# Supplementary material for: Efficient inference, training, and fine-tuning of protein language models
Source: iScience. 2025 Sep 3;28(10):113495. doi: 10.1016/j.isci.2025.113495 (PMC12481099; doi:10.1016/j.isci.2025.113495)
Supplement: Table S2. Inference runtimes of original and efficient ESM2 implementations [file mmc3.xlsx]

## Sheet: Table S2
Model Size	Sequence Length	Quantization	Runtime (sec)	Implementation
8M	100	bf16	0.00299771	Efficient
8M	200	bf16	0.00297055	Efficient
8M	300	bf16	0.00300573	Efficient
8M	400	bf16	0.00294072	Efficient
8M	500	bf16	0.00303267	Efficient
8M	600	bf16	0.00351888	Efficient
8M	700	bf16	0.00423442	Efficient
8M	800	bf16	0.00495475	Efficient
8M	900	bf16	0.00551217	Efficient
8M	1000	bf16	0.00623049	Efficient
8M	1100	bf16	0.00693672	Efficient
8M	1200	bf16	0.00828925	Efficient
8M	1300	bf16	0.00878436	Efficient
8M	1400	bf16	0.00973475	Efficient
8M	1500	bf16	0.0106713	Efficient
8M	1600	bf16	0.0112937	Efficient
8M	1700	bf16	0.0125195	Efficient
8M	1800	bf16	0.0134825	Efficient
8M	1900	bf16	0.0147611	Efficient
8M	2000	bf16	0.0159222	Efficient
8M	2100	bf16	0.017177	Efficient
8M	2200	bf16	0.0179389	Efficient
8M	2300	bf16	0.0192943	Efficient
8M	2400	bf16	0.020666	Efficient
8M	2500	bf16	0.0222036	Efficient
8M	2600	bf16	0.0233979	Efficient
8M	2700	bf16	0.0245516	Efficient
8M	2800	bf16	0.0262449	Efficient
8M	2900	bf16	0.0278115	Efficient
8M	3000	bf16	0.0295294	Efficient
8M	3100	bf16	0.0307202	Efficient
8M	3200	bf16	0.0321573	Efficient
8M	3300	bf16	0.0341611	Efficient
8M	3400	bf16	0.0357776	Efficient
8M	3500	bf16	0.0368273	Efficient
8M	100	8bit	0.00541458	Efficient
8M	200	8bit	0.00532497	Efficient
8M	300	8bit	0.00530593	Efficient
8M	400	8bit	0.00528325	Efficient
8M	500	8bit	0.00531301	Efficient
8M	600	8bit	0.00535249	Efficient
8M	700	8bit	0.00598133	Efficient
8M	800	8bit	0.00680925	Efficient
8M	900	8bit	0.00763119	Efficient
8M	1000	8bit	0.00868518	Efficient
8M	1100	8bit	0.00972016	Efficient
8M	1200	8bit	0.0110428	Efficient
8M	1300	8bit	0.011865	Efficient
8M	1400	8bit	0.0132	Efficient
8M	1500	8bit	0.0146522	Efficient
8M	1600	8bit	0.0155781	Efficient
8M	1700	8bit	0.0170326	Efficient
8M	1800	8bit	0.0182187	Efficient
8M	1900	8bit	0.0197411	Efficient
8M	2000	8bit	0.0212428	Efficient
8M	2100	8bit	0.0227327	Efficient
8M	2200	8bit	0.0238115	Efficient
8M	2300	8bit	0.0255568	Efficient
8M	2400	8bit	0.0271591	Efficient
8M	2500	8bit	0.0288848	Efficient
8M	2600	8bit	0.030269	Efficient
8M	2700	8bit	0.031804	Efficient
8M	2800	8bit	0.0339627	Efficient
8M	2900	8bit	0.0359539	Efficient
8M	3000	8bit	0.0377533	Efficient
8M	3100	8bit	0.0393373	Efficient
8M	3200	8bit	0.0410723	Efficient
8M	3300	8bit	0.0431216	Efficient
8M	3400	8bit	0.045349	Efficient
8M	3500	8bit	0.0463187	Efficient
8M	100	4bit	0.00770066	Efficient
8M	200	4bit	0.00774051	Efficient
8M	300	4bit	0.00770467	Efficient
8M	400	4bit	0.00777288	Efficient
8M	500	4bit	0.0076667	Efficient
8M	600	4bit	0.00769244	Efficient
8M	700	4bit	0.00775924	Efficient
8M	800	4bit	0.00776591	Efficient
8M	900	4bit	0.00783918	Efficient
8M	1000	4bit	0.00796482	Efficient
8M	1100	4bit	0.00830805	Efficient
8M	1200	4bit	0.00912854	Efficient
8M	1300	4bit	0.00960345	Efficient
8M	1400	4bit	0.0105404	Efficient
8M	1500	4bit	0.0114806	Efficient
8M	1600	4bit	0.0121594	Efficient
8M	1700	4bit	0.0132306	Efficient
8M	1800	4bit	0.0143503	Efficient
8M	1900	4bit	0.0154494	Efficient
8M	2000	4bit	0.0167698	Efficient
8M	2100	4bit	0.0179899	Efficient
8M	2200	4bit	0.0186882	Efficient
8M	2300	4bit	0.020266	Efficient
8M	2400	4bit	0.0214603	Efficient
8M	2500	4bit	0.0230837	Efficient
8M	2600	4bit	0.0241199	Efficient
8M	2700	4bit	0.0254214	Efficient
8M	2800	4bit	0.0270925	Efficient
8M	2900	4bit	0.0285583	Efficient
8M	3000	4bit	0.0303813	Efficient
8M	3100	4bit	0.0315761	Efficient
8M	3200	4bit	0.0330037	Efficient
8M	3300	4bit	0.0348765	Efficient
8M	3400	4bit	0.0367243	Efficient
8M	3500	4bit	0.0376145	Efficient
35M	100	bf16	0.00578102	Efficient
35M	200	bf16	0.0059532	Efficient
35M	300	bf16	0.00577884	Efficient
35M	400	bf16	0.0060479	Efficient
35M	500	bf16	0.00865264	Efficient
35M	600	bf16	0.010106	Efficient
35M	700	bf16	0.0116874	Efficient
35M	800	bf16	0.0129638	Efficient
35M	900	bf16	0.0143988	Efficient
35M	1000	bf16	0.0178382	Efficient
35M	1100	bf16	0.0189811	Efficient
35M	1200	bf16	0.0212227	Efficient
35M	1300	bf16	0.02238	Efficient
35M	1400	bf16	0.0255404	Efficient
35M	1500	bf16	0.0280983	Efficient
35M	1600	bf16	0.0297888	Efficient
35M	1700	bf16	0.0323934	Efficient
35M	1800	bf16	0.0353122	Efficient
35M	1900	bf16	0.0379927	Efficient
35M	2000	bf16	0.0411898	Efficient
35M	2100	bf16	0.0436784	Efficient
35M	2200	bf16	0.0456882	Efficient
35M	2300	bf16	0.0494211	Efficient
35M	2400	bf16	0.0524484	Efficient
35M	2500	bf16	0.0561168	Efficient
35M	2600	bf16	0.0587291	Efficient
35M	2700	bf16	0.0620229	Efficient
35M	2800	bf16	0.0658532	Efficient
35M	2900	bf16	0.0699545	Efficient
35M	3000	bf16	0.0731267	Efficient
35M	3100	bf16	0.0767097	Efficient
35M	3200	bf16	0.0802205	Efficient
35M	3300	bf16	0.084268	Efficient
35M	3400	bf16	0.0883694	Efficient
35M	3500	bf16	0.0904609	Efficient
35M	100	8bit	0.0325164	Efficient
35M	200	8bit	0.0345988	Efficient
35M	300	8bit	0.0388226	Efficient
35M	400	8bit	0.0437892	Efficient
35M	500	8bit	0.0490038	Efficient
35M	600	8bit	0.0553044	Efficient
35M	700	8bit	0.0617347	Efficient
35M	800	8bit	0.0682036	Efficient
35M	900	8bit	0.0742954	Efficient
35M	1000	8bit	0.0818826	Efficient
35M	1100	8bit	0.0887087	Efficient
35M	1200	8bit	0.098778	Efficient
35M	1300	8bit	0.103768	Efficient
35M	1400	8bit	0.112744	Efficient
35M	1500	8bit	0.122819	Efficient
35M	1600	8bit	0.128893	Efficient
35M	1700	8bit	0.13862	Efficient
35M	1800	8bit	0.145757	Efficient
35M	1900	8bit	0.153603	Efficient
35M	2000	8bit	0.163418	Efficient
35M	2100	8bit	0.170836	Efficient
35M	2200	8bit	0.177162	Efficient
35M	2300	8bit	0.187218	Efficient
35M	2400	8bit	0.195707	Efficient
35M	2500	8bit	0.204581	Efficient
35M	2600	8bit	0.214247	Efficient
35M	2700	8bit	0.221697	Efficient
35M	2800	8bit	0.230224	Efficient
35M	2900	8bit	0.241894	Efficient
35M	3000	8bit	0.249139	Efficient
35M	3100	8bit	0.256506	Efficient
35M	3200	8bit	0.266048	Efficient
35M	3300	8bit	0.274622	Efficient
35M	3400	8bit	0.285685	Efficient
35M	3500	8bit	0.291344	Efficient
35M	100	4bit	0.0143667	Efficient
35M	200	4bit	0.0143665	Efficient
35M	300	4bit	0.0145138	Efficient
35M	400	4bit	0.0147239	Efficient
35M	500	4bit	0.0147157	Efficient
35M	600	4bit	0.0147004	Efficient
35M	700	4bit	0.0149655	Efficient
35M	800	4bit	0.0148076	Efficient
35M	900	4bit	0.0158055	Efficient
35M	1000	4bit	0.0187634	Efficient
35M	1100	4bit	0.0200537	Efficient
35M	1200	4bit	0.0226357	Efficient
35M	1300	4bit	0.0236267	Efficient
35M	1400	4bit	0.0266616	Efficient
35M	1500	4bit	0.0294463	Efficient
35M	1600	4bit	0.0309825	Efficient
35M	1700	4bit	0.0337076	Efficient
35M	1800	4bit	0.0363638	Efficient
35M	1900	4bit	0.0392772	Efficient
35M	2000	4bit	0.0423109	Efficient
35M	2100	4bit	0.0447265	Efficient
35M	2200	4bit	0.0467158	Efficient
35M	2300	4bit	0.0506061	Efficient
35M	2400	4bit	0.053447	Efficient
35M	2500	4bit	0.0571342	Efficient
35M	2600	4bit	0.0599447	Efficient
35M	2700	4bit	0.0629575	Efficient
35M	2800	4bit	0.0669778	Efficient
35M	2900	4bit	0.0709122	Efficient
35M	3000	4bit	0.0742137	Efficient
35M	3100	4bit	0.0775362	Efficient
35M	3200	4bit	0.0810799	Efficient
35M	3300	4bit	0.0852565	Efficient
35M	3400	4bit	0.0895767	Efficient
35M	3500	4bit	0.0915488	Efficient
150M	100	bf16	0.0138279	Efficient
150M	200	bf16	0.0136051	Efficient
150M	300	bf16	0.0144719	Efficient
150M	400	bf16	0.0222467	Efficient
150M	500	bf16	0.0266176	Efficient
150M	600	bf16	0.0310638	Efficient
150M	700	bf16	0.0353352	Efficient
150M	800	bf16	0.0424081	Efficient
150M	900	bf16	0.0469203	Efficient
150M	1000	bf16	0.0531015	Efficient
150M	1100	bf16	0.0602839	Efficient
150M	1200	bf16	0.0669408	Efficient
150M	1300	bf16	0.0712966	Efficient
150M	1400	bf16	0.0782402	Efficient
150M	1500	bf16	0.0868807	Efficient
150M	1600	bf16	0.0918742	Efficient
150M	1700	bf16	0.0994302	Efficient
150M	1800	bf16	0.107174	Efficient
150M	1900	bf16	0.115381	Efficient
150M	2000	bf16	0.123241	Efficient
150M	2100	bf16	0.130458	Efficient
150M	2200	bf16	0.137811	Efficient
150M	2300	bf16	0.146565	Efficient
150M	2400	bf16	0.154735	Efficient
150M	2500	bf16	0.166195	Efficient
150M	2600	bf16	0.173231	Efficient
150M	2700	bf16	0.180633	Efficient
150M	2800	bf16	0.190659	Efficient
150M	2900	bf16	0.202554	Efficient
150M	3000	bf16	0.211718	Efficient
150M	3100	bf16	0.219771	Efficient
150M	3200	bf16	0.2307	Efficient
150M	3300	bf16	0.240879	Efficient
150M	3400	bf16	0.252812	Efficient
150M	3500	bf16	0.258098	Efficient
150M	100	8bit	0.0773353	Efficient
150M	200	8bit	0.0837991	Efficient
150M	300	8bit	0.100666	Efficient
150M	400	8bit	0.120696	Efficient
150M	500	8bit	0.141413	Efficient
150M	600	8bit	0.158669	Efficient
150M	700	8bit	0.177459	Efficient
150M	800	8bit	0.201195	Efficient
150M	900	8bit	0.225734	Efficient
150M	1000	8bit	0.252379	Efficient
150M	1100	8bit	0.272172	Efficient
150M	1200	8bit	0.305133	Efficient
150M	1300	8bit	0.324618	Efficient
150M	1400	8bit	0.347568	Efficient
150M	1500	8bit	0.376208	Efficient
150M	1600	8bit	0.400078	Efficient
150M	1700	8bit	0.423013	Efficient
150M	1800	8bit	0.446714	Efficient
150M	1900	8bit	0.471894	Efficient
150M	2000	8bit	0.497179	Efficient
150M	2100	8bit	0.52764	Efficient
150M	2200	8bit	0.546752	Efficient
150M	2300	8bit	0.575029	Efficient
150M	2400	8bit	0.598967	Efficient
150M	2500	8bit	0.626241	Efficient
150M	2600	8bit	0.654579	Efficient
150M	2700	8bit	0.676667	Efficient
150M	2800	8bit	0.708895	Efficient
150M	2900	8bit	0.738013	Efficient
150M	3000	8bit	0.760492	Efficient
150M	3100	8bit	0.787238	Efficient
150M	3200	8bit	0.816193	Efficient
150M	3300	8bit	0.841084	Efficient
150M	3400	8bit	0.873731	Efficient
150M	3500	8bit	0.891766	Efficient
150M	100	4bit	0.0357781	Efficient
150M	200	4bit	0.0356981	Efficient
150M	300	4bit	0.0367327	Efficient
150M	400	4bit	0.0363046	Efficient
150M	500	4bit	0.0365882	Efficient
150M	600	4bit	0.036636	Efficient
150M	700	4bit	0.0387788	Efficient
150M	800	4bit	0.0457181	Efficient
150M	900	4bit	0.0502911	Efficient
150M	1000	4bit	0.0564037	Efficient
150M	1100	4bit	0.0634481	Efficient
150M	1200	4bit	0.0700623	Efficient
150M	1300	4bit	0.0742198	Efficient
150M	1400	4bit	0.0812043	Efficient
150M	1500	4bit	0.0898519	Efficient
150M	1600	4bit	0.094931	Efficient
150M	1700	4bit	0.102607	Efficient
150M	1800	4bit	0.110317	Efficient
150M	1900	4bit	0.118386	Efficient
150M	2000	4bit	0.12636	Efficient
150M	2100	4bit	0.133713	Efficient
150M	2200	4bit	0.141155	Efficient
150M	2300	4bit	0.150244	Efficient
150M	2400	4bit	0.157882	Efficient
150M	2500	4bit	0.169389	Efficient
150M	2600	4bit	0.176607	Efficient
150M	2700	4bit	0.183884	Efficient
150M	2800	4bit	0.193923	Efficient
150M	2900	4bit	0.20611	Efficient
150M	3000	4bit	0.21506	Efficient
150M	3100	4bit	0.223189	Efficient
150M	3200	4bit	0.234151	Efficient
150M	3300	4bit	0.244501	Efficient
150M	3400	4bit	0.255924	Efficient
150M	3500	4bit	0.261501	Efficient
650M	100	bf16	0.0154688	Efficient
650M	200	bf16	0.0240018	Efficient
650M	300	bf16	0.041668	Efficient
650M	400	bf16	0.0587878	Efficient
650M	500	bf16	0.0702145	Efficient
650M	600	bf16	0.0863991	Efficient
650M	700	bf16	0.0994528	Efficient
650M	800	bf16	0.115577	Efficient
650M	900	bf16	0.12926	Efficient
650M	1000	bf16	0.148433	Efficient
650M	1100	bf16	0.166198	Efficient
650M	1200	bf16	0.183939	Efficient
650M	1300	bf16	0.19792	Efficient
650M	1400	bf16	0.215624	Efficient
650M	1500	bf16	0.235365	Efficient
650M	1600	bf16	0.248936	Efficient
650M	1700	bf16	0.271175	Efficient
650M	1800	bf16	0.289275	Efficient
650M	1900	bf16	0.308541	Efficient
650M	2000	bf16	0.331471	Efficient
650M	2100	bf16	0.349246	Efficient
650M	2200	bf16	0.365381	Efficient
650M	2300	bf16	0.390074	Efficient
650M	2400	bf16	0.408628	Efficient
650M	2500	bf16	0.434115	Efficient
650M	2600	bf16	0.451871	Efficient
650M	2700	bf16	0.471398	Efficient
650M	2800	bf16	0.494489	Efficient
650M	2900	bf16	0.521632	Efficient
650M	3000	bf16	0.54429	Efficient
650M	3100	bf16	0.562557	Efficient
650M	3200	bf16	0.587372	Efficient
650M	3300	bf16	0.61006	Efficient
650M	3400	bf16	0.638702	Efficient
650M	3500	bf16	0.651309	Efficient
650M	100	8bit	0.0995619	Efficient
650M	200	8bit	0.130057	Efficient
650M	300	8bit	0.176488	Efficient
650M	400	8bit	0.225117	Efficient
650M	500	8bit	0.278905	Efficient
650M	600	8bit	0.330062	Efficient
650M	700	8bit	0.383123	Efficient
650M	800	8bit	0.4371	Efficient
650M	900	8bit	0.493672	Efficient
650M	1000	8bit	0.548844	Efficient
650M	1100	8bit	0.602349	Efficient
650M	1200	8bit	0.672019	Efficient
650M	1300	8bit	0.716424	Efficient
650M	1400	8bit	0.781905	Efficient
650M	1500	8bit	0.842491	Efficient
650M	1600	8bit	0.895409	Efficient
650M	1700	8bit	0.956187	Efficient
650M	1800	8bit	1.00917	Efficient
650M	1900	8bit	1.0681	Efficient
650M	2000	8bit	1.12551	Efficient
650M	2100	8bit	1.19195	Efficient
650M	2200	8bit	1.23717	Efficient
650M	2300	8bit	1.29927	Efficient
650M	2400	8bit	1.35266	Efficient
650M	2500	8bit	1.41514	Efficient
650M	2600	8bit	1.47275	Efficient
650M	2700	8bit	1.52721	Efficient
650M	2800	8bit	1.58931	Efficient
650M	2900	8bit	1.6662	Efficient
650M	3000	8bit	1.70843	Efficient
650M	3100	8bit	1.76421	Efficient
650M	3200	8bit	1.83639	Efficient
650M	3300	8bit	1.88608	Efficient
650M	3400	8bit	1.95495	Efficient
650M	3500	8bit	1.99205	Efficient
650M	100	4bit	0.0387815	Efficient
650M	200	4bit	0.0389389	Efficient
650M	300	4bit	0.0484746	Efficient
650M	400	4bit	0.0654662	Efficient
650M	500	4bit	0.0763988	Efficient
650M	600	4bit	0.0929362	Efficient
650M	700	4bit	0.105455	Efficient
650M	800	4bit	0.121465	Efficient
650M	900	4bit	0.135264	Efficient
650M	1000	4bit	0.154183	Efficient
650M	1100	4bit	0.171667	Efficient
650M	1200	4bit	0.189621	Efficient
650M	1300	4bit	0.203711	Efficient
650M	1400	4bit	0.221462	Efficient
650M	1500	4bit	0.240895	Efficient
650M	1600	4bit	0.254606	Efficient
650M	1700	4bit	0.276921	Efficient
650M	1800	4bit	0.294769	Efficient
650M	1900	4bit	0.314079	Efficient
650M	2000	4bit	0.33517	Efficient
650M	2100	4bit	0.354198	Efficient
650M	2200	4bit	0.370492	Efficient
650M	2300	4bit	0.394924	Efficient
650M	2400	4bit	0.414284	Efficient
650M	2500	4bit	0.4392	Efficient
650M	2600	4bit	0.456719	Efficient
650M	2700	4bit	0.476511	Efficient
650M	2800	4bit	0.499611	Efficient
650M	2900	4bit	0.526523	Efficient
650M	3000	4bit	0.549601	Efficient
650M	3100	4bit	0.567823	Efficient
650M	3200	4bit	0.593144	Efficient
650M	3300	4bit	0.616052	Efficient
650M	3400	4bit	0.645059	Efficient
650M	3500	4bit	0.658283	Efficient
3B	100	bf16	0.0398998	Efficient
3B	200	bf16	0.0827479	Efficient
3B	300	bf16	0.144568	Efficient
3B	400	bf16	0.19475	Efficient
3B	500	bf16	0.242259	Efficient
3B	600	bf16	0.290994	Efficient
3B	700	bf16	0.341823	Efficient
3B	800	bf16	0.39035	Efficient
3B	900	bf16	0.442227	Efficient
3B	1000	bf16	0.511923	Efficient
3B	1100	bf16	0.563041	Efficient
3B	1200	bf16	0.625813	Efficient
3B	1300	bf16	0.668029	Efficient
3B	1400	bf16	0.725877	Efficient
3B	1500	bf16	0.787033	Efficient
3B	1600	bf16	0.837581	Efficient
3B	1700	bf16	0.914176	Efficient
3B	1800	bf16	0.965576	Efficient
3B	1900	bf16	1.02893	Efficient
3B	2000	bf16	1.09124	Efficient
3B	2100	bf16	1.15429	Efficient
3B	2200	bf16	1.20318	Efficient
3B	2300	bf16	1.28426	Efficient
3B	2400	bf16	1.34633	Efficient
3B	2500	bf16	1.4174	Efficient
3B	2600	bf16	1.4768	Efficient
3B	2700	bf16	1.53209	Efficient
3B	2800	bf16	1.60574	Efficient
3B	2900	bf16	1.69399	Efficient
3B	3000	bf16	1.75909	Efficient
3B	3100	bf16	1.81794	Efficient
3B	3200	bf16	1.88759	Efficient
3B	3300	bf16	1.95645	Efficient
3B	3400	bf16	2.04519	Efficient
3B	3500	bf16	2.08137	Efficient
3B	100	8bit	0.0745911	Efficient
3B	200	8bit	0.142345	Efficient
3B	300	8bit	0.236874	Efficient
3B	400	8bit	0.311199	Efficient
3B	500	8bit	0.388951	Efficient
3B	600	8bit	0.462524	Efficient
3B	700	8bit	0.544196	Efficient
3B	800	8bit	0.63378	Efficient
3B	900	8bit	0.727013	Efficient
3B	1000	8bit	0.83888	Efficient
3B	1100	8bit	0.917888	Efficient
3B	1200	8bit	1.02158	Efficient
3B	1300	8bit	1.08902	Efficient
3B	1400	8bit	1.19906	Efficient
3B	1500	8bit	1.28738	Efficient
3B	1600	8bit	1.36506	Efficient
3B	1700	8bit	1.45341	Efficient
3B	1800	8bit	1.54853	Efficient
3B	1900	8bit	1.64173	Efficient
3B	2000	8bit	1.73171	Efficient
3B	2100	8bit	1.83292	Efficient
3B	2200	8bit	1.91184	Efficient
3B	2300	8bit	2.0253	Efficient
3B	2400	8bit	2.12848	Efficient
3B	2500	8bit	2.20599	Efficient
3B	2600	8bit	2.30748	Efficient
3B	2700	8bit	2.39484	Efficient
3B	2800	8bit	2.4979	Efficient
3B	2900	8bit	2.61231	Efficient
3B	3000	8bit	2.70261	Efficient
3B	3100	8bit	2.79942	Efficient
3B	3200	8bit	2.91502	Efficient
3B	3300	8bit	3.00146	Efficient
3B	3400	8bit	3.11331	Efficient
3B	3500	8bit	3.20525	Efficient
3B	100	4bit	0.0634497	Efficient
3B	200	4bit	0.105327	Efficient
3B	300	4bit	0.167232	Efficient
3B	400	4bit	0.217134	Efficient
3B	500	4bit	0.26457	Efficient
3B	600	4bit	0.312212	Efficient
3B	700	4bit	0.363218	Efficient
3B	800	4bit	0.411834	Efficient
3B	900	4bit	0.463611	Efficient
3B	1000	4bit	0.532742	Efficient
3B	1100	4bit	0.584229	Efficient
3B	1200	4bit	0.646152	Efficient
3B	1300	4bit	0.68856	Efficient
3B	1400	4bit	0.748899	Efficient
3B	1500	4bit	0.808013	Efficient
3B	1600	4bit	0.858316	Efficient
3B	1700	4bit	0.935154	Efficient
3B	1800	4bit	0.986115	Efficient
3B	1900	4bit	1.04994	Efficient
3B	2000	4bit	1.11278	Efficient
3B	2100	4bit	1.17507	Efficient
3B	2200	4bit	1.22381	Efficient
3B	2300	4bit	1.30401	Efficient
3B	2400	4bit	1.36689	Efficient
3B	2500	4bit	1.43809	Efficient
3B	2600	4bit	1.49511	Efficient
3B	2700	4bit	1.5504	Efficient
3B	2800	4bit	1.62217	Efficient
3B	2900	4bit	1.71036	Efficient
3B	3000	4bit	1.77482	Efficient
3B	3100	4bit	1.83173	Efficient
3B	3200	4bit	1.90238	Efficient
3B	3300	4bit	1.97038	Efficient
3B	3400	4bit	2.05899	Efficient
3B	3500	4bit	2.09552	Efficient
15B	100	bf16	0.185293	Efficient
15B	200	bf16	0.383205	Efficient
15B	300	bf16	0.656472	Efficient
15B	400	bf16	0.877851	Efficient
15B	500	bf16	1.10025	Efficient
15B	600	bf16	1.3224	Efficient
15B	700	bf16	1.58485	Efficient
15B	800	bf16	1.81002	Efficient
15B	900	bf16	2.04194	Efficient
15B	1000	bf16	2.32477	Efficient
15B	1100	bf16	2.55518	Efficient
15B	1200	bf16	2.86248	Efficient
15B	1300	bf16	3.02709	Efficient
15B	1400	bf16	3.33057	Efficient
15B	1500	bf16	3.5742	Efficient
15B	1600	bf16	3.81039	Efficient
15B	1700	bf16	4.10305	Efficient
15B	1800	bf16	4.3291	Efficient
15B	1900	bf16	4.60235	Efficient
15B	2000	bf16	4.88862	Efficient
15B	2100	bf16	5.16876	Efficient
15B	2200	bf16	5.37854	Efficient
15B	2300	bf16	5.68462	Efficient
15B	2400	bf16	5.93925	Efficient
15B	2500	bf16	6.26423	Efficient
15B	2600	bf16	6.51673	Efficient
15B	2700	bf16	6.74953	Efficient
15B	2800	bf16	7.04196	Efficient
15B	2900	bf16	7.37161	Efficient
15B	3000	bf16	7.64049	Efficient
15B	3100	bf16	7.89081	Efficient
15B	3200	bf16	8.20702	Efficient
15B	3300	bf16	8.46843	Efficient
15B	3400	bf16	8.82807	Efficient
15B	3500	bf16	9.00462	Efficient
15B	100	8bit	0.391275	Efficient
15B	200	8bit	0.685021	Efficient
15B	300	8bit	1.085	Efficient
15B	400	8bit	1.47849	Efficient
15B	500	8bit	1.90746	Efficient
15B	600	8bit	2.33401	Efficient
15B	700	8bit	2.73617	Efficient
15B	800	8bit	3.18334	Efficient
15B	900	8bit	3.63178	Efficient
15B	1000	8bit	4.10243	Efficient
15B	1100	8bit	4.46841	Efficient
15B	1200	8bit	4.94237	Efficient
15B	1300	8bit	5.30329	Efficient
15B	1400	8bit	5.76124	Efficient
15B	1500	8bit	6.17783	Efficient
15B	1600	8bit	6.66202	Efficient
15B	1700	8bit	7.04861	Efficient
15B	1800	8bit	7.49008	Efficient
15B	1900	8bit	7.90426	Efficient
15B	2000	8bit	8.31768	Efficient
15B	2100	8bit	8.84181	Efficient
15B	2200	8bit	9.23915	Efficient
15B	2300	8bit	9.68337	Efficient
15B	2400	8bit	10.1614	Efficient
15B	2500	8bit	10.5545	Efficient
15B	2600	8bit	11.1047	Efficient
15B	2700	8bit	11.4039	Efficient
15B	2800	8bit	11.8284	Efficient
15B	2900	8bit	12.4724	Efficient
15B	3000	8bit	12.7303	Efficient
15B	3100	8bit	13.1146	Efficient
15B	3200	8bit	13.6165	Efficient
15B	3300	8bit	14.0337	Efficient
15B	3400	8bit	14.5731	Efficient
15B	3500	8bit	14.9097	Efficient
15B	100	4bit	0.299479	Efficient
15B	200	4bit	0.493406	Efficient
15B	300	4bit	0.762753	Efficient
15B	400	4bit	0.978475	Efficient
15B	500	4bit	1.20362	Efficient
15B	600	4bit	1.4253	Efficient
15B	700	4bit	1.6881	Efficient
15B	800	4bit	1.91659	Efficient
15B	900	4bit	2.14582	Efficient
15B	1000	4bit	2.42701	Efficient
15B	1100	4bit	2.65782	Efficient
15B	1200	4bit	2.95999	Efficient
15B	1300	4bit	3.12912	Efficient
15B	1400	4bit	3.43148	Efficient
15B	1500	4bit	3.67554	Efficient
15B	1600	4bit	3.90422	Efficient
15B	1700	4bit	4.202	Efficient
15B	1800	4bit	4.42956	Efficient
15B	1900	4bit	4.69756	Efficient
15B	2000	4bit	4.9853	Efficient
15B	2100	4bit	5.26293	Efficient
15B	2200	4bit	5.47008	Efficient
15B	2300	4bit	5.78255	Efficient
15B	2400	4bit	6.03652	Efficient
15B	2500	4bit	6.35503	Efficient
15B	2600	4bit	6.60445	Efficient
15B	2700	4bit	6.82402	Efficient
15B	2800	4bit	7.13047	Efficient
15B	2900	4bit	7.45888	Efficient
15B	3000	4bit	7.7289	Efficient
15B	3100	4bit	7.97931	Efficient
15B	3200	4bit	8.29454	Efficient
15B	3300	4bit	8.54591	Efficient
15B	3400	4bit	8.89357	Efficient
15B	3500	4bit	9.07654	Efficient
8M	100	bf16	0.00412165	Original
8M	200	bf16	0.00536988	Original
8M	300	bf16	0.010945	Original
8M	400	bf16	0.0175243	Original
8M	500	bf16	0.0242403	Original
8M	600	bf16	0.0338223	Original
8M	700	bf16	0.0452609	Original
8M	800	bf16	0.0563415	Original
8M	900	bf16	0.0776507	Original
8M	1000	bf16	0.0875048	Original
8M	1100	bf16	0.110576	Original
8M	1200	bf16	0.142161	Original
8M	1300	bf16	0.163426	Original
8M	1400	bf16	0.185768	Original
8M	1500	bf16	0.21349	Original
8M	1600	bf16	0.205589	Original
8M	1700	bf16	0.258973	Original
8M	1800	bf16	0.302107	Original
8M	1900	bf16	0.319255	Original
8M	2000	bf16	0.383207	Original
8M	2100	bf16	0.440614	Original
8M	2200	bf16	0.480083	Original
8M	2300	bf16	0.521568	Original
8M	2400	bf16	0.514138	Original
8M	2500	bf16	0.612014	Original
8M	2600	bf16	0.638715	Original
8M	2700	bf16	0.641726	Original
8M	2800	bf16	0.68745	Original
8M	2900	bf16	0.735773	Original
8M	3000	bf16	0.850234	Original
8M	3100	bf16	0.84541	Original
8M	3200	bf16	0.80061	Original
8M	3300	bf16	0.951173	Original
8M	3400	bf16	1.0946	Original
8M	3500	bf16	1.0701	Original
35M	100	bf16	0.00759054	Original
35M	200	bf16	0.0111415	Original
35M	300	bf16	0.0229191	Original
35M	400	bf16	0.0355646	Original
35M	500	bf16	0.0523587	Original
35M	600	bf16	0.0711724	Original
35M	700	bf16	0.094071	Original
35M	800	bf16	0.116742	Original
35M	900	bf16	0.152038	Original
35M	1000	bf16	0.180962	Original
35M	1100	bf16	0.2277	Original
35M	1200	bf16	0.272835	Original
35M	1300	bf16	0.314466	Original
35M	1400	bf16	0.354908	Original
35M	1500	bf16	0.408188	Original
35M	1600	bf16	0.424672	Original
35M	1700	bf16	0.52528	Original
35M	1800	bf16	0.570988	Original
35M	1900	bf16	0.644317	Original
35M	2000	bf16	0.726772	Original
35M	2100	bf16	0.834136	Original
35M	2200	bf16	0.91187	Original
35M	2300	bf16	0.987048	Original
35M	2400	bf16	1.03186	Original
35M	2500	bf16	1.15691	Original
35M	2600	bf16	1.2036	Original
35M	2700	bf16	1.2864	Original
35M	2800	bf16	1.37563	Original
35M	2900	bf16	1.47056	Original
35M	3000	bf16	1.59574	Original
35M	3100	bf16	1.69022	Original
35M	3200	bf16	1.62937	Original
35M	3300	bf16	1.85478	Original
35M	3400	bf16	2.06153	Original
35M	3500	bf16	2.08455	Original
150M	100	bf16	0.0179633	Original
150M	200	bf16	0.0319381	Original
150M	300	bf16	0.0615189	Original
150M	400	bf16	0.0981024	Original
150M	500	bf16	0.136976	Original
150M	600	bf16	0.185448	Original
150M	700	bf16	0.246942	Original
150M	800	bf16	0.303196	Original
150M	900	bf16	0.391122	Original
150M	1000	bf16	0.454198	Original
150M	1100	bf16	0.571617	Original
150M	1200	bf16	0.699611	Original
150M	1300	bf16	0.80305	Original
150M	1400	bf16	0.909902	Original
150M	1500	bf16	1.04408	Original
150M	1600	bf16	1.08477	Original
150M	1700	bf16	1.30654	Original
150M	1800	bf16	1.45665	Original
150M	1900	bf16	1.60506	Original
150M	2000	bf16	1.84691	Original
150M	2100	bf16	2.12254	Original
150M	2200	bf16	2.31767	Original
150M	2300	bf16	2.5069	Original
150M	2400	bf16	2.56216	Original
150M	2500	bf16	2.93599	Original
150M	2600	bf16	3.05503	Original
150M	2700	bf16	3.18501	Original
150M	2800	bf16	3.40682	Original
150M	2900	bf16	3.63981	Original
150M	3000	bf16	4.03775	Original
150M	3100	bf16	4.17143	Original
150M	3200	bf16	4.1202	Original
150M	3300	bf16	4.68894	Original
150M	3400	bf16	5.20455	Original
150M	3500	bf16	5.26772	Original
650M	100	bf16	0.0294983	Original
650M	200	bf16	0.0610206	Original
650M	300	bf16	0.104785	Original
650M	400	bf16	0.159643	Original
650M	500	bf16	0.212757	Original
650M	600	bf16	0.281406	Original
650M	700	bf16	0.362268	Original
650M	800	bf16	0.43765	Original
650M	900	bf16	0.555196	Original
650M	1000	bf16	0.644768	Original
650M	1100	bf16	0.79174	Original
650M	1200	bf16	0.944599	Original
650M	1300	bf16	1.0744	Original
650M	1400	bf16	1.20672	Original
650M	1500	bf16	1.36914	Original
650M	1600	bf16	1.39305	Original
650M	1700	bf16	1.7171	Original
650M	1800	bf16	1.88061	Original
650M	1900	bf16	2.08437	Original
650M	2000	bf16	2.35318	Original
650M	2100	bf16	2.67155	Original
650M	2200	bf16	2.90507	Original
650M	2300	bf16	3.14007	Original
650M	2400	bf16	3.25265	Original
650M	2500	bf16	3.65108	Original
650M	2600	bf16	3.79812	Original
650M	2700	bf16	4.00218	Original
650M	2800	bf16	4.29157	Original
650M	2900	bf16	4.56813	Original
650M	3000	bf16	4.98487	Original
650M	3100	bf16	5.21005	Original
650M	3200	bf16	4.94632	Original
650M	3300	bf16	5.84031	Original
650M	3400	bf16	6.35354	Original
650M	3500	bf16	6.54221	Original
3B	100	bf16	0.082656	Original
3B	200	bf16	0.165874	Original
3B	300	bf16	0.28413	Original
3B	400	bf16	0.410079	Original
3B	500	bf16	0.551296	Original
3B	600	bf16	0.726707	Original
3B	700	bf16	0.918045	Original
3B	800	bf16	1.10463	Original
3B	900	bf16	1.37642	Original
3B	1000	bf16	1.59121	Original
3B	1100	bf16	1.93802	Original
3B	1200	bf16	2.29432	Original
3B	1300	bf16	2.61748	Original
3B	1400	bf16	2.91945	Original
3B	1500	bf16	3.2994	Original
3B	1600	bf16	3.35134	Original
3B	1700	bf16	4.08248	Original
3B	1800	bf16	4.46196	Original
3B	1900	bf16	4.92145	Original
3B	2000	bf16	5.50014	Original
3B	2100	bf16	6.21404	Original
3B	2200	bf16	6.73715	Original
3B	2300	bf16	7.26838	Original
3B	2400	bf16	7.55191	Original
3B	2500	bf16	8.42422	Original
3B	2600	bf16	8.76184	Original
3B	2700	bf16	9.29331	Original
3B	2800	bf16	9.89524	Original
3B	2900	bf16	10.543	Original
3B	3000	bf16	11.4332	Original
15B	100	bf16	0.299195	Original
15B	200	bf16	0.561095	Original
15B	300	bf16	0.961144	Original
15B	400	bf16	1.30602	Original
15B	500	bf16	1.63352	Original
15B	600	bf16	2.04101	Original
15B	700	bf16	2.47071	Original
15B	800	bf16	2.90292	Original
15B	900	bf16	3.62047	Original
15B	1000	bf16	3.88274	Original
15B	1100	bf16	4.54188	Original
15B	1200	bf16	5.50138	Original
15B	1300	bf16	6.14155	Original
15B	1400	bf16	6.73956	Original
15B	1500	bf16	7.46551	Original
15B	1600	bf16	7.50898	Original
15B	1700	bf16	8.34933	Original
15B	1800	bf16	9.68265	Original
15B	1900	bf16	9.76323	Original
15B	2000	bf16	11.5828	Original
15B	2100	bf16	12.7669	Original
15B	2200	bf16	13.7062	Original
15B	2300	bf16	14.6375	Original
