# Supplementary material for: Efficient inference, training, and fine-tuning of protein language models
Source: iScience. 2025 Sep 3;28(10):113495. doi: 10.1016/j.isci.2025.113495 (PMC12481099; doi:10.1016/j.isci.2025.113495)
Supplement: Table S3. Perplexity of the original and efficient ESM2 model implementations [file mmc4.xlsx]

## Sheet: Table S3
model	original	efficient	original_std	efficient_std	mse
1b	5.21763	5.22306	3.94784	3.94793	0.00231245
1v	6.25426	6.23797	4.28742	4.26808	0.00641765
8M	12.7441	12.7348	3.03293	3.02665	0.00630177
35M	10.7777	10.7393	3.29342	3.27512	0.0203151
150M	8.43944	8.43768	3.5278	3.52726	0.000592787
650M	5.68657	5.68769	3.59819	3.59926	0.000266703
3B	4.3481	4.34978	3.4648	3.46726	0.000149474
15B	3.63651	3.63623	3.42306	3.42318	0.00011528
c300m	5.9704	5.97183	3.85073	3.85257	0.000514586
c600m	5.18594	5.18364	3.61232	3.60686	0.00134548
