# Supplementary material for: Efficient inference, training, and fine-tuning of protein language models
Source: iScience. 2025 Sep 3;28(10):113495. doi: 10.1016/j.isci.2025.113495 (PMC12481099; doi:10.1016/j.isci.2025.113495)
Supplement: Table S4. Correlation between model predictions and experimental deep mutational scanning data for missense variant effects on the ProteinGYM dataset [file mmc5.xlsx]

## Sheet: Table S4
model	quantize	efficient	correlation_mean	correlation_std
150M	32bit	Original	0.454697	0.176264
150M	4bit	Efficient	0.439281	0.179779
150M	8bit	Efficient	0.454678	0.176812
150M	bf16	Efficient	0.454698	0.176305
15B	32bit	Original	0.440184	0.1669
15B	4bit	Efficient	0.444375	0.165762
15B	8bit	Efficient	0.44153	0.165017
15B	bf16	Efficient	0.440619	0.166783
1b	32bit	Original	0.444252	0.158047
1b	4bit	Efficient	0.431787	0.17038
1b	8bit	Efficient	0.427629	0.176198
1b	bf16	Efficient	0.427795	0.172083
1v	32bit	Original	0.437927	0.160353
1v	4bit	Efficient	0.428859	0.169456
1v	8bit	Efficient	0.430388	0.169387
1v	bf16	Efficient	0.431517	0.167783
300M	32bit	Original	0.472727	0.168888
300M	4bit	Efficient	0.459631	0.168341
300M	8bit	Efficient	0.473147	0.167926
300M	bf16	Efficient	0.472244	0.168277
35M	32bit	Original	0.35591	0.226265
35M	4bit	Efficient	0.334038	0.229075
35M	8bit	Efficient	0.358014	0.22607
35M	bf16	Efficient	0.358004	0.22578
3B	32bit	Original	0.450503	0.164565
3B	4bit	Efficient	0.447346	0.165467
3B	8bit	Efficient	0.453984	0.169222
3B	bf16	Efficient	0.452656	0.165322
600M	32bit	Original	0.472446	0.169316
600M	4bit	Efficient	0.464257	0.175875
600M	8bit	Efficient	0.467933	0.173624
600M	bf16	Efficient	0.467014	0.173005
650M	32bit	Original	0.465562	0.176303
650M	4bit	Efficient	0.46548	0.171383
650M	8bit	Efficient	0.466444	0.177071
650M	bf16	Efficient	0.465816	0.175907
8M	32bit	Original	0.231814	0.223458
8M	4bit	Efficient	0.188113	0.205359
8M	8bit	Efficient	0.232361	0.223019
8M	bf16	Efficient	0.234025	0.223947
