# Supplementary material for: Efficient inference, training, and fine-tuning of protein language models
Source: iScience. 2025 Sep 3;28(10):113495. doi: 10.1016/j.isci.2025.113495 (PMC12481099; doi:10.1016/j.isci.2025.113495)
Supplement: Table S5. Effect of various optimization strategies on memory usage during model training [file mmc6.xlsx]

## Sheet: Table S5
Sequence Length	Model Size	Implementation	Checkpointing	Lora	DeepSpeed	Memory (GB)
100	8M	Baseline	FALSE		FALSE	0.0959614
200	8M	Baseline	FALSE		FALSE	0.271084
300	8M	Baseline	FALSE		FALSE	0.487747
400	8M	Baseline	FALSE		FALSE	0.749601
500	8M	Baseline	FALSE		FALSE	1.11287
600	8M	Baseline	FALSE		FALSE	1.52278
700	8M	Baseline	FALSE		FALSE	2.01483
800	8M	Baseline	FALSE		FALSE	2.50321
900	8M	Baseline	FALSE		FALSE	3.19066
1000	8M	Baseline	FALSE		FALSE	3.85456
1100	8M	Baseline	FALSE		FALSE	4.58273
1200	8M	Baseline	FALSE		FALSE	5.50764
1300	8M	Baseline	FALSE		FALSE	6.41661
1400	8M	Baseline	FALSE		FALSE	7.33495
1500	8M	Baseline	FALSE		FALSE	8.44919
1600	8M	Baseline	FALSE		FALSE	9.56002
1700	8M	Baseline	FALSE		FALSE	10.7413
1800	8M	Baseline	FALSE		FALSE	11.8582
1900	8M	Baseline	FALSE		FALSE	13.1953
2000	8M	Baseline	FALSE		FALSE	14.6968
100	35M	Baseline	FALSE		FALSE	0.342652
200	35M	Baseline	FALSE		FALSE	0.711762
300	35M	Baseline	FALSE		FALSE	1.15572
400	35M	Baseline	FALSE		FALSE	1.66952
500	35M	Baseline	FALSE		FALSE	2.33768
600	35M	Baseline	FALSE		FALSE	3.12627
700	35M	Baseline	FALSE		FALSE	4.04653
800	35M	Baseline	FALSE		FALSE	4.95039
900	35M	Baseline	FALSE		FALSE	6.22703
1000	35M	Baseline	FALSE		FALSE	7.45222
1100	35M	Baseline	FALSE		FALSE	8.79677
1200	35M	Baseline	FALSE		FALSE	10.4916
1300	35M	Baseline	FALSE		FALSE	12.1602
1400	35M	Baseline	FALSE		FALSE	13.8361
1500	35M	Baseline	FALSE		FALSE	15.8727
1600	35M	Baseline	FALSE		FALSE	17.8926
1700	35M	Baseline	FALSE		FALSE	20.0427
1800	35M	Baseline	FALSE		FALSE	22.0742
1900	35M	Baseline	FALSE		FALSE	24.4994
2000	35M	Baseline	FALSE		FALSE	27.221
100	150M	Baseline	FALSE		FALSE	1.43299
200	150M	Baseline	FALSE		FALSE	2.36139
300	150M	Baseline	FALSE		FALSE	3.53042
400	150M	Baseline	FALSE		FALSE	4.82689
500	150M	Baseline	FALSE		FALSE	6.51314
600	150M	Baseline	FALSE		FALSE	8.42368
700	150M	Baseline	FALSE		FALSE	10.6784
800	150M	Baseline	FALSE		FALSE	12.8971
900	150M	Baseline	FALSE		FALSE	15.9573
1000	150M	Baseline	FALSE		FALSE	18.9054
1100	150M	Baseline	FALSE		FALSE	22.1205
1200	150M	Baseline	FALSE		FALSE	26.1857
1300	150M	Baseline	FALSE		FALSE	30.1606
1400	150M	Baseline	FALSE		FALSE	34.1535
1500	150M	Baseline	FALSE		FALSE	38.9807
1600	150M	Baseline	FALSE		FALSE	43.7898
1700	150M	Baseline	FALSE		FALSE	48.8817
1800	150M	Baseline	FALSE		FALSE	53.6869
1900	150M	Baseline	FALSE		FALSE	59.4238
2000	150M	Baseline	FALSE		FALSE	65.857
100	650M	Baseline	FALSE		FALSE	6.23843
200	650M	Baseline	FALSE		FALSE	7.09447
300	650M	Baseline	FALSE		FALSE	8.78156
400	650M	Baseline	FALSE		FALSE	10.5664
500	650M	Baseline	FALSE		FALSE	12.7819
600	650M	Baseline	FALSE		FALSE	15.2411
700	650M	Baseline	FALSE		FALSE	18.094
800	650M	Baseline	FALSE		FALSE	20.8322
900	650M	Baseline	FALSE		FALSE	24.6476
1000	650M	Baseline	FALSE		FALSE	28.2183
1100	650M	Baseline	FALSE		FALSE	32.1133
1200	650M	Baseline	FALSE		FALSE	36.9779
1300	650M	Baseline	FALSE		FALSE	41.7056
1400	650M	Baseline	FALSE		FALSE	46.4438
1500	650M	Baseline	FALSE		FALSE	52.1281
1600	650M	Baseline	FALSE		FALSE	57.7624
1700	650M	Baseline	FALSE		FALSE	63.7269
1800	650M	Baseline	FALSE		FALSE	69.3365
1900	650M	Baseline	FALSE		FALSE	75.9952
100	3B	Baseline	FALSE		FALSE	27.0924
200	3B	Baseline	FALSE		FALSE	27.0933
300	3B	Baseline	FALSE		FALSE	29.8598
400	3B	Baseline	FALSE		FALSE	33.7632
500	3B	Baseline	FALSE		FALSE	38.623
600	3B	Baseline	FALSE		FALSE	43.9312
700	3B	Baseline	FALSE		FALSE	50.205
800	3B	Baseline	FALSE		FALSE	56.1424
900	3B	Baseline	FALSE		FALSE	64.4625
1000	3B	Baseline	FALSE		FALSE	72.2369
100	8M	Efficient	TRUE		FALSE	0.0880581
200	8M	Efficient	TRUE		FALSE	0.0881035
300	8M	Efficient	TRUE		FALSE	0.0905605
400	8M	Efficient	TRUE		FALSE	0.105154
500	8M	Efficient	TRUE		FALSE	0.114735
600	8M	Efficient	TRUE		FALSE	0.120919
700	8M	Efficient	TRUE		FALSE	0.129885
800	8M	Efficient	TRUE		FALSE	0.138332
900	8M	Efficient	TRUE		FALSE	0.146632
1000	8M	Efficient	TRUE		FALSE	0.155997
1100	8M	Efficient	TRUE		FALSE	0.161757
1200	8M	Efficient	TRUE		FALSE	0.175689
1300	8M	Efficient	TRUE		FALSE	0.17993
1400	8M	Efficient	TRUE		FALSE	0.192175
1500	8M	Efficient	TRUE		FALSE	0.198367
1600	8M	Efficient	TRUE		FALSE	0.206945
1700	8M	Efficient	TRUE		FALSE	0.213051
1800	8M	Efficient	TRUE		FALSE	0.220946
1900	8M	Efficient	TRUE		FALSE	0.229378
2000	8M	Efficient	TRUE		FALSE	0.241792
100	8M	Efficient	TRUE		TRUE	0.990628
200	8M	Efficient	TRUE		TRUE	0.997462
300	8M	Efficient	TRUE		TRUE	1.00288
400	8M	Efficient	TRUE		TRUE	1.01864
500	8M	Efficient	TRUE		TRUE	1.02964
600	8M	Efficient	TRUE		TRUE	1.03674
700	8M	Efficient	TRUE		TRUE	1.04483
800	8M	Efficient	TRUE		TRUE	1.0537
900	8M	Efficient	TRUE		TRUE	1.06248
1000	8M	Efficient	TRUE		TRUE	1.07242
1100	8M	Efficient	TRUE		TRUE	1.07853
1200	8M	Efficient	TRUE		TRUE	1.09381
1300	8M	Efficient	TRUE		TRUE	1.09772
1400	8M	Efficient	TRUE		TRUE	1.11061
1500	8M	Efficient	TRUE		TRUE	1.11722
1600	8M	Efficient	TRUE		TRUE	1.1271
1700	8M	Efficient	TRUE		TRUE	1.13279
1800	8M	Efficient	TRUE		TRUE	1.14114
1900	8M	Efficient	TRUE		TRUE	1.15012
2000	8M	Efficient	TRUE		TRUE	1.16484
100	35M	Efficient	TRUE		FALSE	0.342765
200	35M	Efficient	TRUE		FALSE	0.34284
300	35M	Efficient	TRUE		FALSE	0.342933
400	35M	Efficient	TRUE		FALSE	0.34301
500	35M	Efficient	TRUE		FALSE	0.352252
600	35M	Efficient	TRUE		FALSE	0.361625
700	35M	Efficient	TRUE		FALSE	0.375565
800	35M	Efficient	TRUE		FALSE	0.390254
900	35M	Efficient	TRUE		FALSE	0.404996
1000	35M	Efficient	TRUE		FALSE	0.423475
1100	35M	Efficient	TRUE		FALSE	0.436613
1200	35M	Efficient	TRUE		FALSE	0.449328
1300	35M	Efficient	TRUE		FALSE	0.465151
1400	35M	Efficient	TRUE		FALSE	0.485126
1500	35M	Efficient	TRUE		FALSE	0.497401
1600	35M	Efficient	TRUE		FALSE	0.508283
1700	35M	Efficient	TRUE		FALSE	0.522854
1800	35M	Efficient	TRUE		FALSE	0.540219
1900	35M	Efficient	TRUE		FALSE	0.552353
2000	35M	Efficient	TRUE		FALSE	0.563651
100	35M	Efficient	TRUE		TRUE	1.04618
200	35M	Efficient	TRUE		TRUE	1.05608
300	35M	Efficient	TRUE		TRUE	1.06857
400	35M	Efficient	TRUE		TRUE	1.09572
500	35M	Efficient	TRUE		TRUE	1.11376
600	35M	Efficient	TRUE		TRUE	1.1229
700	35M	Efficient	TRUE		TRUE	1.13843
800	35M	Efficient	TRUE		TRUE	1.15608
900	35M	Efficient	TRUE		TRUE	1.16988
1000	35M	Efficient	TRUE		TRUE	1.18913
1100	35M	Efficient	TRUE		TRUE	1.20292
1200	35M	Efficient	TRUE		TRUE	1.21714
1300	35M	Efficient	TRUE		TRUE	1.2326
1400	35M	Efficient	TRUE		TRUE	1.25374
1500	35M	Efficient	TRUE		TRUE	1.26769
1600	35M	Efficient	TRUE		TRUE	1.27822
1700	35M	Efficient	TRUE		TRUE	1.29328
1800	35M	Efficient	TRUE		TRUE	1.31284
1900	35M	Efficient	TRUE		TRUE	1.32327
2000	35M	Efficient	TRUE		TRUE	1.33626
100	150M	Efficient	TRUE		FALSE	1.43021
200	150M	Efficient	TRUE		FALSE	1.43041
300	150M	Efficient	TRUE		FALSE	1.43062
400	150M	Efficient	TRUE		FALSE	1.43083
500	150M	Efficient	TRUE		FALSE	1.43159
600	150M	Efficient	TRUE		FALSE	1.43149
700	150M	Efficient	TRUE		FALSE	1.43145
800	150M	Efficient	TRUE		FALSE	1.43584
900	150M	Efficient	TRUE		FALSE	1.43186
1000	150M	Efficient	TRUE		FALSE	1.43216
1100	150M	Efficient	TRUE		FALSE	1.44876
1200	150M	Efficient	TRUE		FALSE	1.47838
1300	150M	Efficient	TRUE		FALSE	1.50716
1400	150M	Efficient	TRUE		FALSE	1.54565
1500	150M	Efficient	TRUE		FALSE	1.5639
1600	150M	Efficient	TRUE		FALSE	1.58074
1700	150M	Efficient	TRUE		FALSE	1.60177
1800	150M	Efficient	TRUE		FALSE	1.62143
1900	150M	Efficient	TRUE		FALSE	1.64189
2000	150M	Efficient	TRUE		FALSE	1.6683
100	150M	Efficient	TRUE		TRUE	1.27664
200	150M	Efficient	TRUE		TRUE	1.29658
300	150M	Efficient	TRUE		TRUE	1.32385
400	150M	Efficient	TRUE		TRUE	1.36948
500	150M	Efficient	TRUE		TRUE	1.40066
600	150M	Efficient	TRUE		TRUE	1.41915
700	150M	Efficient	TRUE		TRUE	1.45128
800	150M	Efficient	TRUE		TRUE	1.48176
900	150M	Efficient	TRUE		TRUE	1.51141
1000	150M	Efficient	TRUE		TRUE	1.54718
1100	150M	Efficient	TRUE		TRUE	1.56808
1200	150M	Efficient	TRUE		TRUE	1.59876
1300	150M	Efficient	TRUE		TRUE	1.62851
1400	150M	Efficient	TRUE		TRUE	1.66831
1500	150M	Efficient	TRUE		TRUE	1.68738
1600	150M	Efficient	TRUE		TRUE	1.70503
1700	150M	Efficient	TRUE		TRUE	1.72702
1800	150M	Efficient	TRUE		TRUE	1.74765
1900	150M	Efficient	TRUE		TRUE	1.76916
2000	150M	Efficient	TRUE		TRUE	1.7966
100	650M	Efficient	TRUE		FALSE	6.22614
200	650M	Efficient	TRUE		FALSE	6.22655
300	650M	Efficient	TRUE		FALSE	6.22697
400	650M	Efficient	TRUE		FALSE	6.23152
500	650M	Efficient	TRUE		FALSE	6.22891
600	650M	Efficient	TRUE		FALSE	6.22982
700	650M	Efficient	TRUE		FALSE	6.24052
800	650M	Efficient	TRUE		FALSE	6.23066
900	650M	Efficient	TRUE		FALSE	6.23111
1000	650M	Efficient	TRUE		FALSE	6.23619
1100	650M	Efficient	TRUE		FALSE	6.23201
1200	650M	Efficient	TRUE		FALSE	6.23146
1300	650M	Efficient	TRUE		FALSE	6.23251
1400	650M	Efficient	TRUE		FALSE	6.24205
1500	650M	Efficient	TRUE		FALSE	6.23522
1600	650M	Efficient	TRUE		FALSE	6.23476
1700	650M	Efficient	TRUE		FALSE	6.23787
1800	650M	Efficient	TRUE		FALSE	6.23403
1900	650M	Efficient	TRUE		FALSE	6.23782
2000	650M	Efficient	TRUE		FALSE	6.23503
100	650M	Efficient	TRUE		TRUE	3.75545
200	650M	Efficient	TRUE		TRUE	3.75586
300	650M	Efficient	TRUE		TRUE	3.75628
400	650M	Efficient	TRUE		TRUE	3.7567
500	650M	Efficient	TRUE		TRUE	3.75722
600	650M	Efficient	TRUE		TRUE	3.7575
700	650M	Efficient	TRUE		TRUE	3.75796
800	650M	Efficient	TRUE		TRUE	3.75847
900	650M	Efficient	TRUE		TRUE	3.75879
1000	650M	Efficient	TRUE		TRUE	3.75937
1100	650M	Efficient	TRUE		TRUE	3.75969
1200	650M	Efficient	TRUE		TRUE	3.76014
1300	650M	Efficient	TRUE		TRUE	3.76069
1400	650M	Efficient	TRUE		TRUE	3.76111
1500	650M	Efficient	TRUE		TRUE	3.76152
1600	650M	Efficient	TRUE		TRUE	3.76194
1700	650M	Efficient	TRUE		TRUE	3.76243
1800	650M	Efficient	TRUE		TRUE	3.76271
1900	650M	Efficient	TRUE		TRUE	3.76326
2000	650M	Efficient	TRUE		TRUE	3.76371
100	3B	Efficient	TRUE		FALSE	27.0916
200	3B	Efficient	TRUE		FALSE	27.092
300	3B	Efficient	TRUE		FALSE	27.0925
400	3B	Efficient	TRUE		FALSE	27.0929
500	3B	Efficient	TRUE		FALSE	27.099
600	3B	Efficient	TRUE		FALSE	27.0938
700	3B	Efficient	TRUE		FALSE	27.0948
800	3B	Efficient	TRUE		FALSE	27.0949
900	3B	Efficient	TRUE		FALSE	27.0952
1000	3B	Efficient	TRUE		FALSE	27.1068
1100	3B	Efficient	TRUE		FALSE	27.0967
1200	3B	Efficient	TRUE		FALSE	27.0967
1300	3B	Efficient	TRUE		FALSE	27.1023
1400	3B	Efficient	TRUE		FALSE	27.0977
1500	3B	Efficient	TRUE		FALSE	27.0982
1600	3B	Efficient	TRUE		FALSE	27.0986
1700	3B	Efficient	TRUE		FALSE	27.0991
1800	3B	Efficient	TRUE		FALSE	27.0995
1900	3B	Efficient	TRUE		FALSE	27.1015
2000	3B	Efficient	TRUE		FALSE	27.1005
100	3B	Efficient	TRUE		TRUE	16.312
200	3B	Efficient	TRUE		TRUE	16.3124
300	3B	Efficient	TRUE		TRUE	16.3129
400	3B	Efficient	TRUE		TRUE	16.3133
500	3B	Efficient	TRUE		TRUE	16.3139
600	3B	Efficient	TRUE		TRUE	16.3142
700	3B	Efficient	TRUE		TRUE	16.3147
800	3B	Efficient	TRUE		TRUE	16.3153
900	3B	Efficient	TRUE		TRUE	16.3156
1000	3B	Efficient	TRUE		TRUE	16.3162
1100	3B	Efficient	TRUE		TRUE	16.3166
1200	3B	Efficient	TRUE		TRUE	16.3171
1300	3B	Efficient	TRUE		TRUE	16.3177
1400	3B	Efficient	TRUE		TRUE	16.3181
1500	3B	Efficient	TRUE		TRUE	16.3186
1600	3B	Efficient	TRUE		TRUE	16.319
1700	3B	Efficient	TRUE		TRUE	16.3195
1800	3B	Efficient	TRUE		TRUE	16.3199
1900	3B	Efficient	TRUE		TRUE	16.3204
2000	3B	Efficient	TRUE		TRUE	16.3209
100	8M	Efficient	TRUE	16;query,value,output	FALSE	0.035603
200	8M	Efficient	TRUE	16;query,value,output	FALSE	0.0411401
300	8M	Efficient	TRUE	16;query,value,output	FALSE	0.0475854
400	8M	Efficient	TRUE	16;query,value,output	FALSE	0.0546553
500	8M	Efficient	TRUE	16;query,value,output	FALSE	0.0617749
600	8M	Efficient	TRUE	16;query,value,output	FALSE	0.0658276
700	8M	Efficient	TRUE	16;query,value,output	FALSE	0.0726094
800	8M	Efficient	TRUE	16;query,value,output	FALSE	0.0789551
900	8M	Efficient	TRUE	16;query,value,output	FALSE	0.0849487
1000	8M	Efficient	TRUE	16;query,value,output	FALSE	0.0922456
1100	8M	Efficient	TRUE	16;query,value,output	FALSE	0.0967476
1200	8M	Efficient	TRUE	16;query,value,output	FALSE	0.107234
1300	8M	Efficient	TRUE	16;query,value,output	FALSE	0.110414
1400	8M	Efficient	TRUE	16;query,value,output	FALSE	0.119942
1500	8M	Efficient	TRUE	16;query,value,output	FALSE	0.123496
1600	8M	Efficient	TRUE	16;query,value,output	FALSE	0.131931
1700	8M	Efficient	TRUE	16;query,value,output	FALSE	0.135014
1800	8M	Efficient	TRUE	16;query,value,output	FALSE	0.140776
1900	8M	Efficient	TRUE	16;query,value,output	FALSE	0.147667
2000	8M	Efficient	TRUE	16;query,value,output	FALSE	0.158438
100	8M	Efficient	TRUE	16;query,value,output	FALSE	0.0410337
200	8M	Efficient	TRUE	16;query,value,output	FALSE	0.0626777
300	8M	Efficient	TRUE	16;query,value,output	FALSE	0.0896982
400	8M	Efficient	TRUE	16;query,value,output	FALSE	0.118812
500	8M	Efficient	TRUE	16;query,value,output	FALSE	0.1475
600	8M	Efficient	TRUE	16;query,value,output	FALSE	0.164625
700	8M	Efficient	TRUE	16;query,value,output	FALSE	0.189732
800	8M	Efficient	TRUE	16;query,value,output	FALSE	0.217202
900	8M	Efficient	TRUE	16;query,value,output	FALSE	0.245479
1000	8M	Efficient	TRUE	16;query,value,output	FALSE	0.272129
1100	8M	Efficient	TRUE	16;query,value,output	FALSE	0.297684
1200	8M	Efficient	TRUE	16;query,value,output	FALSE	0.326734
1300	8M	Efficient	TRUE	16;query,value,output	FALSE	0.347035
1400	8M	Efficient	TRUE	16;query,value,output	FALSE	0.381334
1500	8M	Efficient	TRUE	16;query,value,output	FALSE	0.399598
1600	8M	Efficient	TRUE	16;query,value,output	FALSE	0.427839
1700	8M	Efficient	TRUE	16;query,value,output	FALSE	0.445511
1800	8M	Efficient	TRUE	16;query,value,output	FALSE	0.47286
1900	8M	Efficient	TRUE	16;query,value,output	FALSE	0.495833
2000	8M	Efficient	TRUE	16;query,value,output	FALSE	0.535361
100	35M	Efficient	TRUE	16;query,value,output	FALSE	0.090457
200	35M	Efficient	TRUE	16;query,value,output	FALSE	0.10281
300	35M	Efficient	TRUE	16;query,value,output	FALSE	0.114732
400	35M	Efficient	TRUE	16;query,value,output	FALSE	0.127844
500	35M	Efficient	TRUE	16;query,value,output	FALSE	0.143279
600	35M	Efficient	TRUE	16;query,value,output	FALSE	0.148823
700	35M	Efficient	TRUE	16;query,value,output	FALSE	0.159855
800	35M	Efficient	TRUE	16;query,value,output	FALSE	0.173917
900	35M	Efficient	TRUE	16;query,value,output	FALSE	0.183586
1000	35M	Efficient	TRUE	16;query,value,output	FALSE	0.197174
1100	35M	Efficient	TRUE	16;query,value,output	FALSE	0.209423
1200	35M	Efficient	TRUE	16;query,value,output	FALSE	0.218384
1300	35M	Efficient	TRUE	16;query,value,output	FALSE	0.230258
1400	35M	Efficient	TRUE	16;query,value,output	FALSE	0.245528
1500	35M	Efficient	TRUE	16;query,value,output	FALSE	0.257255
1600	35M	Efficient	TRUE	16;query,value,output	FALSE	0.264016
1700	35M	Efficient	TRUE	16;query,value,output	FALSE	0.275367
1800	35M	Efficient	TRUE	16;query,value,output	FALSE	0.292398
1900	35M	Efficient	TRUE	16;query,value,output	FALSE	0.297556
2000	35M	Efficient	TRUE	16;query,value,output	FALSE	0.311891
100	35M	Efficient	TRUE	16;query,value,output	FALSE	0.0936084
200	35M	Efficient	TRUE	16;query,value,output	FALSE	0.15122
300	35M	Efficient	TRUE	16;query,value,output	FALSE	0.218749
400	35M	Efficient	TRUE	16;query,value,output	FALSE	0.292838
500	35M	Efficient	TRUE	16;query,value,output	FALSE	0.375792
600	35M	Efficient	TRUE	16;query,value,output	FALSE	0.411427
700	35M	Efficient	TRUE	16;query,value,output	FALSE	0.477308
800	35M	Efficient	TRUE	16;query,value,output	FALSE	0.550143
900	35M	Efficient	TRUE	16;query,value,output	FALSE	0.612004
1000	35M	Efficient	TRUE	16;query,value,output	FALSE	0.69126
1100	35M	Efficient	TRUE	16;query,value,output	FALSE	0.747945
1200	35M	Efficient	TRUE	16;query,value,output	FALSE	0.81309
1300	35M	Efficient	TRUE	16;query,value,output	FALSE	0.873017
1400	35M	Efficient	TRUE	16;query,value,output	FALSE	0.962171
1500	35M	Efficient	TRUE	16;query,value,output	FALSE	1.02424
1600	35M	Efficient	TRUE	16;query,value,output	FALSE	1.08093
1700	35M	Efficient	TRUE	16;query,value,output	FALSE	1.13534
1800	35M	Efficient	TRUE	16;query,value,output	FALSE	1.21149
1900	35M	Efficient	TRUE	16;query,value,output	FALSE	1.26333
2000	35M	Efficient	TRUE	16;query,value,output	FALSE	1.34842
100	150M	Efficient	TRUE	16;query,value,output	FALSE	0.318531
200	150M	Efficient	TRUE	16;query,value,output	FALSE	0.348416
300	150M	Efficient	TRUE	16;query,value,output	FALSE	0.374383
400	150M	Efficient	TRUE	16;query,value,output	FALSE	0.403126
500	150M	Efficient	TRUE	16;query,value,output	FALSE	0.427703
600	150M	Efficient	TRUE	16;query,value,output	FALSE	0.443444
700	150M	Efficient	TRUE	16;query,value,output	FALSE	0.470189
800	150M	Efficient	TRUE	16;query,value,output	FALSE	0.494875
900	150M	Efficient	TRUE	16;query,value,output	FALSE	0.519031
1000	150M	Efficient	TRUE	16;query,value,output	FALSE	0.548036
1100	150M	Efficient	TRUE	16;query,value,output	FALSE	0.564947
1200	150M	Efficient	TRUE	16;query,value,output	FALSE	0.590176
1300	150M	Efficient	TRUE	16;query,value,output	FALSE	0.614516
1400	150M	Efficient	TRUE	16;query,value,output	FALSE	0.646961
1500	150M	Efficient	TRUE	16;query,value,output	FALSE	0.668229
1600	150M	Efficient	TRUE	16;query,value,output	FALSE	0.687752
1700	150M	Efficient	TRUE	16;query,value,output	FALSE	0.71164
1800	150M	Efficient	TRUE	16;query,value,output	FALSE	0.735123
1900	150M	Efficient	TRUE	16;query,value,output	FALSE	0.759042
2000	150M	Efficient	TRUE	16;query,value,output	FALSE	0.790566
100	150M	Efficient	TRUE	16;query,value,output	FALSE	0.296454
200	150M	Efficient	TRUE	16;query,value,output	FALSE	0.467169
300	150M	Efficient	TRUE	16;query,value,output	FALSE	0.681073
400	150M	Efficient	TRUE	16;query,value,output	FALSE	0.908689
500	150M	Efficient	TRUE	16;query,value,output	FALSE	1.13037
600	150M	Efficient	TRUE	16;query,value,output	FALSE	1.24471
700	150M	Efficient	TRUE	16;query,value,output	FALSE	1.46998
800	150M	Efficient	TRUE	16;query,value,output	FALSE	1.68096
900	150M	Efficient	TRUE	16;query,value,output	FALSE	1.87931
1000	150M	Efficient	TRUE	16;query,value,output	FALSE	2.09336
1100	150M	Efficient	TRUE	16;query,value,output	FALSE	2.2296
1200	150M	Efficient	TRUE	16;query,value,output	FALSE	2.44103
1300	150M	Efficient	TRUE	16;query,value,output	FALSE	2.63558
1400	150M	Efficient	TRUE	16;query,value,output	FALSE	2.90452
1500	150M	Efficient	TRUE	16;query,value,output	FALSE	3.09366
1600	150M	Efficient	TRUE	16;query,value,output	FALSE	3.23216
1700	150M	Efficient	TRUE	16;query,value,output	FALSE	3.42553
1800	150M	Efficient	TRUE	16;query,value,output	FALSE	3.61629
1900	150M	Efficient	TRUE	16;query,value,output	FALSE	3.81771
2000	150M	Efficient	TRUE	16;query,value,output	FALSE	4.05246
100	650M	Efficient	TRUE	16;query,value,output	FALSE	1.29989
200	650M	Efficient	TRUE	16;query,value,output	FALSE	1.36691
300	650M	Efficient	TRUE	16;query,value,output	FALSE	1.42017
400	650M	Efficient	TRUE	16;query,value,output	FALSE	1.47641
500	650M	Efficient	TRUE	16;query,value,output	FALSE	1.53338
600	650M	Efficient	TRUE	16;query,value,output	FALSE	1.56493
700	650M	Efficient	TRUE	16;query,value,output	FALSE	1.62782
800	650M	Efficient	TRUE	16;query,value,output	FALSE	1.68198
900	650M	Efficient	TRUE	16;query,value,output	FALSE	1.73232
1000	650M	Efficient	TRUE	16;query,value,output	FALSE	1.78807
1100	650M	Efficient	TRUE	16;query,value,output	FALSE	1.821
1200	650M	Efficient	TRUE	16;query,value,output	FALSE	1.88318
1300	650M	Efficient	TRUE	16;query,value,output	FALSE	1.92766
1400	650M	Efficient	TRUE	16;query,value,output	FALSE	2.00176
1500	650M	Efficient	TRUE	16;query,value,output	FALSE	2.04884
1600	650M	Efficient	TRUE	16;query,value,output	FALSE	2.09014
1700	650M	Efficient	TRUE	16;query,value,output	FALSE	2.13282
1800	650M	Efficient	TRUE	16;query,value,output	FALSE	2.18154
1900	650M	Efficient	TRUE	16;query,value,output	FALSE	2.23398
2000	650M	Efficient	TRUE	16;query,value,output	FALSE	2.30047
100	650M	Efficient	TRUE	16;query,value,output	FALSE	0.972652
200	650M	Efficient	TRUE	16;query,value,output	FALSE	1.32451
300	650M	Efficient	TRUE	16;query,value,output	FALSE	1.81026
400	650M	Efficient	TRUE	16;query,value,output	FALSE	2.2716
500	650M	Efficient	TRUE	16;query,value,output	FALSE	2.74782
600	650M	Efficient	TRUE	16;query,value,output	FALSE	3.01572
700	650M	Efficient	TRUE	16;query,value,output	FALSE	3.4894
800	650M	Efficient	TRUE	16;query,value,output	FALSE	3.95327
900	650M	Efficient	TRUE	16;query,value,output	FALSE	4.37792
1000	650M	Efficient	TRUE	16;query,value,output	FALSE	4.88261
1100	650M	Efficient	TRUE	16;query,value,output	FALSE	5.19429
1200	650M	Efficient	TRUE	16;query,value,output	FALSE	5.66558
1300	650M	Efficient	TRUE	16;query,value,output	FALSE	6.08377
1400	650M	Efficient	TRUE	16;query,value,output	FALSE	6.6647
1500	650M	Efficient	TRUE	16;query,value,output	FALSE	7.03253
1600	650M	Efficient	TRUE	16;query,value,output	FALSE	7.38473
1700	650M	Efficient	TRUE	16;query,value,output	FALSE	7.78538
1800	650M	Efficient	TRUE	16;query,value,output	FALSE	8.19912
1900	650M	Efficient	TRUE	16;query,value,output	FALSE	8.64139
2000	650M	Efficient	TRUE	16;query,value,output	FALSE	9.15309
100	3B	Efficient	TRUE	16;query,value,output	FALSE	5.52807
200	3B	Efficient	TRUE	16;query,value,output	FALSE	5.66298
300	3B	Efficient	TRUE	16;query,value,output	FALSE	5.77495
400	3B	Efficient	TRUE	16;query,value,output	FALSE	5.89187
500	3B	Efficient	TRUE	16;query,value,output	FALSE	6.01154
600	3B	Efficient	TRUE	16;query,value,output	FALSE	6.07992
700	3B	Efficient	TRUE	16;query,value,output	FALSE	6.19212
800	3B	Efficient	TRUE	16;query,value,output	FALSE	6.3095
900	3B	Efficient	TRUE	16;query,value,output	FALSE	6.41471
1000	3B	Efficient	TRUE	16;query,value,output	FALSE	6.5474
1100	3B	Efficient	TRUE	16;query,value,output	FALSE	6.6287
1200	3B	Efficient	TRUE	16;query,value,output	FALSE	6.74174
1300	3B	Efficient	TRUE	16;query,value,output	FALSE	6.85088
1400	3B	Efficient	TRUE	16;query,value,output	FALSE	6.99063
1500	3B	Efficient	TRUE	16;query,value,output	FALSE	7.07918
1600	3B	Efficient	TRUE	16;query,value,output	FALSE	7.16888
1700	3B	Efficient	TRUE	16;query,value,output	FALSE	7.27579
1800	3B	Efficient	TRUE	16;query,value,output	FALSE	7.37897
1900	3B	Efficient	TRUE	16;query,value,output	FALSE	7.48893
2000	3B	Efficient	TRUE	16;query,value,output	FALSE	7.61206
100	3B	Efficient	TRUE	16;query,value,output	FALSE	3.54637
200	3B	Efficient	TRUE	16;query,value,output	FALSE	4.35494
300	3B	Efficient	TRUE	16;query,value,output	FALSE	5.27424
400	3B	Efficient	TRUE	16;query,value,output	FALSE	6.29916
500	3B	Efficient	TRUE	16;query,value,output	FALSE	7.33479
600	3B	Efficient	TRUE	16;query,value,output	FALSE	7.93806
700	3B	Efficient	TRUE	16;query,value,output	FALSE	8.90371
800	3B	Efficient	TRUE	16;query,value,output	FALSE	9.9429
900	3B	Efficient	TRUE	16;query,value,output	FALSE	10.8278
1000	3B	Efficient	TRUE	16;query,value,output	FALSE	11.953
1100	3B	Efficient	TRUE	16;query,value,output	FALSE	12.6371
1200	3B	Efficient	TRUE	16;query,value,output	FALSE	13.63
1300	3B	Efficient	TRUE	16;query,value,output	FALSE	14.5729
1400	3B	Efficient	TRUE	16;query,value,output	FALSE	15.8298
1500	3B	Efficient	TRUE	16;query,value,output	FALSE	16.5867
1600	3B	Efficient	TRUE	16;query,value,output	FALSE	17.3811
1700	3B	Efficient	TRUE	16;query,value,output	FALSE	18.2873
1800	3B	Efficient	TRUE	16;query,value,output	FALSE	19.1859
1900	3B	Efficient	TRUE	16;query,value,output	FALSE	20.1019
2000	3B	Efficient	TRUE	16;query,value,output	FALSE	21.2179
100	15B	Efficient	TRUE	16;query,value,output	FALSE	29.0989
200	15B	Efficient	TRUE	16;query,value,output	FALSE	29.4387
300	15B	Efficient	TRUE	16;query,value,output	FALSE	29.7118
400	15B	Efficient	TRUE	16;query,value,output	FALSE	30.0084
500	15B	Efficient	TRUE	16;query,value,output	FALSE	30.299
600	15B	Efficient	TRUE	16;query,value,output	FALSE	30.467
700	15B	Efficient	TRUE	16;query,value,output	FALSE	30.7459
800	15B	Efficient	TRUE	16;query,value,output	FALSE	31.0402
900	15B	Efficient	TRUE	16;query,value,output	FALSE	31.2878
1000	15B	Efficient	TRUE	16;query,value,output	FALSE	31.5955
1100	15B	Efficient	TRUE	16;query,value,output	FALSE	31.7812
1200	15B	Efficient	TRUE	16;query,value,output	FALSE	32.0635
1300	15B	Efficient	TRUE	16;query,value,output	FALSE	32.3276
1400	15B	Efficient	TRUE	16;query,value,output	FALSE	32.6879
1500	15B	Efficient	TRUE	16;query,value,output	FALSE	32.906
1600	15B	Efficient	TRUE	16;query,value,output	FALSE	33.1263
1700	15B	Efficient	TRUE	16;query,value,output	FALSE	33.3798
1800	15B	Efficient	TRUE	16;query,value,output	FALSE	33.6311
1900	15B	Efficient	TRUE	16;query,value,output	FALSE	33.8843
2000	15B	Efficient	TRUE	16;query,value,output	FALSE	34.2043
100	15B	Efficient	TRUE	16;query,value,output	FALSE	16.4526
200	15B	Efficient	TRUE	16;query,value,output	FALSE	18.4919
300	15B	Efficient	TRUE	16;query,value,output	FALSE	20.9803
400	15B	Efficient	TRUE	16;query,value,output	FALSE	23.697
500	15B	Efficient	TRUE	16;query,value,output	FALSE	26.3214
600	15B	Efficient	TRUE	16;query,value,output	FALSE	27.8929
700	15B	Efficient	TRUE	16;query,value,output	FALSE	30.4661
800	15B	Efficient	TRUE	16;query,value,output	FALSE	33.1836
900	15B	Efficient	TRUE	16;query,value,output	FALSE	35.5382
1000	15B	Efficient	TRUE	16;query,value,output	FALSE	38.4373
1100	15B	Efficient	TRUE	16;query,value,output	FALSE	40.1734
1200	15B	Efficient	TRUE	16;query,value,output	FALSE	42.831
1300	15B	Efficient	TRUE	16;query,value,output	FALSE	45.2981
1400	15B	Efficient	TRUE	16;query,value,output	FALSE	48.6033
1500	15B	Efficient	TRUE	16;query,value,output	FALSE	50.7007
1600	15B	Efficient	TRUE	16;query,value,output	FALSE	52.7513
1700	15B	Efficient	TRUE	16;query,value,output	FALSE	55.1129
1800	15B	Efficient	TRUE	16;query,value,output	FALSE	57.4716
1900	15B	Efficient	TRUE	16;query,value,output	FALSE	59.8316
2000	15B	Efficient	TRUE	16;query,value,output	FALSE	62.8204
