# Supplementary material for: Efficient inference, training, and fine-tuning of protein language models
Source: iScience. 2025 Sep 3;28(10):113495. doi: 10.1016/j.isci.2025.113495 (PMC12481099; doi:10.1016/j.isci.2025.113495)
Supplement: Table S6. One epoch training runtime for original and efficient model implementations [file mmc7.xlsx]

## Sheet: Table S6
Model Size	Checkpointing	Lora	Implementation	Runtime (hour)
8M	FALSE		Original	0.724926
35M	FALSE		Original	1.36956
150M	FALSE		Original	3.46792
650M	FALSE		Original	6.63866
8M	TRUE		Efficient	0.0472177
35M	TRUE		Efficient	0.115577
150M	TRUE		Efficient	0.356033
650M	TRUE		Efficient	1.08641
3B	TRUE		Efficient	4.04511
8M	TRUE	16;query,value,output	Efficient	0.0557884
35M	TRUE	16;query,value,output	Efficient	0.150299
150M	TRUE	16;query,value,output	Efficient	0.476036
650M	TRUE	16;query,value,output	Efficient	1.18316
3B	TRUE	16;query,value,output	Efficient	3.43857
15B	TRUE	16;query,value,output	Efficient	13.9815
