# Supplementary material for: Efficient inference, training, and fine-tuning of protein language models
Source: iScience. 2025 Sep 3;28(10):113495. doi: 10.1016/j.isci.2025.113495 (PMC12481099; doi:10.1016/j.isci.2025.113495)
Supplement: Table S7. Melting point prediction performance across different models using head-only fine-tuning [file mmc8.xlsx]

## Sheet: Table S7
method	Correlation	lora
8Me	0.580583	Head Only
35Me	0.601258	Head Only
150Me	0.6319	Head Only
650Me	0.674061	Head Only
3Be	0.695829	Head Only
8Me	0.620447	Head + LoRA
35Me	0.642116	Head + LoRA
150Me	0.633078	Head + LoRA
650Me	0.671134	Head + LoRA
3Be	0.685381	Head + LoRA
1v	0.623981	Head Only
1v	0.625463	Head + LoRA
