# Supplementary material for: Efficient inference, training, and fine-tuning of protein language models
Source: iScience. 2025 Sep 3;28(10):113495. doi: 10.1016/j.isci.2025.113495 (PMC12481099; doi:10.1016/j.isci.2025.113495)
Supplement: Table S8. Performance of fine-tuned models on GB1 fitness landscape prediction using head-only and Head + LoRA fine-tuning [file mmc9.xlsx]

## Sheet: Table S8
method	Correlation	lora
8Me	0.6384	Head Only
8Me	0.570055	Head + LoRA
35Me	0.642331	Head Only
35Me	0.506282	Head + LoRA
150Me	0.615702	Head Only
150Me	0.46515	Head + LoRA
650Me	0.515205	Head Only
650Me	0.529326	Head + LoRA
3Be	0.591736	Head Only
3Be	0.61242	Head + LoRA
1v	0.555122	Head Only
1v	0.550138	Head + LoRA
