# Supplementary material for: Efficient inference, training, and fine-tuning of protein language models
Source: iScience. 2025 Sep 3;28(10):113495. doi: 10.1016/j.isci.2025.113495 (PMC12481099; doi:10.1016/j.isci.2025.113495)
Supplement: Table S9. Performance of fine-tuned models on AAV fitness landscape prediction using head-only and Head + LoRA fine-tuning [file mmc10.xlsx]

## Sheet: Table S9
method	Correlation	lora
8Me	0.00555572	Head Only
8Me	0.192567	Head + LoRA
35Me	0.0251287	Head Only
35Me	0.189139	Head + LoRA
150Me	-0.0314175	Head Only
150Me	0.199153	Head + LoRA
650Me	0.384078	Head Only
650Me	0.423448	Head + LoRA
3Be	0.367953	Head Only
3Be	0.425688	Head + LoRA
1v	0.371263	Head Only
1v	0.362078	Head + LoRA
