# Supplementary material for: Efficient inference, training, and fine-tuning of protein language models
Source: iScience. 2025 Sep 3;28(10):113495. doi: 10.1016/j.isci.2025.113495 (PMC12481099; doi:10.1016/j.isci.2025.113495)
Supplement: Table S10. Performance of ESM2 models on transcription factor binding prediction, benchmarked against the DeepTFactor baseline using AUROC [file mmc11.xlsx]

## Sheet: Table S10
Model Size	AUPRC	Method
DeepTFactor	0.869034	DeepTFactor
8M	0.950006	Head Only
35M	0.962412	Head Only
150M	0.967907	Head Only
650M	0.973349	Head Only
3B	0.966838	Head Only
8M	0.910587	Head + LoRA
35M	0.927588	Head + LoRA
150M	0.958567	Head + LoRA
650M	0.96399	Head + LoRA
3B	0.964398	Head + LoRA
