# Supplementary material for: Efficient inference, training, and fine-tuning of protein language models
Source: iScience. 2025 Sep 3;28(10):113495. doi: 10.1016/j.isci.2025.113495 (PMC12481099; doi:10.1016/j.isci.2025.113495)
Supplement: Table S11. Performance of ESM2 models on transcription factor binding prediction, benchmarked against the DeepTFactor baseline using AUPRC [file mmc12.xlsx]

## Sheet: Table S11
Model Size	AUPRC	Method
DeepTFactor	0.645321	DeepTFactor
8M	0.772948	Head Only
35M	0.794943	Head Only
150M	0.835046	Head Only
650M	0.860245	Head Only
3B	0.843686	Head Only
8M	0.633857	Head + LoRA
35M	0.72318	Head + LoRA
150M	0.846907	Head + LoRA
650M	0.85339	Head + LoRA
3B	0.865352	Head + LoRA
