# Supplementary material for: Efficient inference, training, and fine-tuning of protein language models
Source: iScience. 2025 Sep 3;28(10):113495. doi: 10.1016/j.isci.2025.113495 (PMC12481099; doi:10.1016/j.isci.2025.113495)
Supplement: Table S12. Gene Ontology terms used in constructing the ground truth for the transcription factor prediction task [file mmc13.xlsx]

## Sheet: Table S12
go_terms
GO:0000976
GO:0000977
GO:0000978
GO:0000979
GO:0000981
GO:0000984
GO:0000985
GO:0000986
GO:0000987
GO:0000992
GO:0000995
GO:0001046
GO:0001163
GO:0001164
GO:0001165
GO:0001216
GO:0001227
GO:0003700
GO:0034246
GO:0098531
GO:0106250
GO:0001228
GO:0006351
GO:0006355
GO:0043433
GO:0045892
GO:0045893
GO:0051090
GO:0051091
GO:2000142
GO:2000143
GO:2000144
GO:0003677
GO:0008301
GO:0043565
GO:0050692
